# Supplementary material for: Changes in Nuclear Shape and Gene Expression in Response to Simulated Microgravity Are LINC Complex-Dependent
Source: Int J Mol Sci. 2020 Sep 15;21(18):6762. doi: 10.3390/ijms21186762 (PMC7555797; doi:10.3390/ijms21186762)
Supplement: Supplementary file 1 [file ijms-21-06762-s001.zip]

Archive with 3 entries (2 files):
- New files/
- New files/Figure_All_0902202_supplementary.pdf
- New files/ijms--supplementary.xlsx
