# Supplementary material for: Changes in Nuclear Shape and Gene Expression in Response to Simulated Microgravity Are LINC Complex-Dependent
Source: Int J Mol Sci. 2020 Sep 15;21(18):6762. doi: 10.3390/ijms21186762 (PMC7555797; doi:10.3390/ijms21186762)
Supplement: Supplementary file 1 [file ijms-21-06762-s001.zip › New files/ijms--supplementary.xlsx]

## Sheet: Table 1
Table 1	GFP KDEL 2h SMG vs 1G, P≤0.05		AdjPValue = Benjamini & Hochberg False Discovery Rate Adjustment
Human Symbol	Attributes	Adjusted PValue	logFC	PValue
PLEKHA8	gene_id PLEKHA8; gene_name PLEKHA8; p_id P33192; transcript_id NM_001197026.1; tss_id TSS9736;	0.999729	-0.233739	0.000405543
ZNF93	gene_id ZNF93; gene_name ZNF93; p_id P32397; transcript_id NM_031218.3; tss_id TSS30672;	0.999729	0.350848	0.00104476
CRLF1	gene_id CRLF1; gene_name CRLF1; p_id P23453; transcript_id NM_004750.4; tss_id TSS40534;	0.999729	0.894732	0.0012371
AC058791.1	gene_id AC058791.1; gene_name AC058791.1; transcript_id rna34923; tss_id TSS27630;	0.999729	-0.417957	0.00163363
ID1	gene_id ID1; gene_name ID1; p_id P49200; transcript_id NM_002165.3; tss_id TSS1039;	0.999729	0.182503	0.00168161
GADD45B	gene_id GADD45B; gene_name GADD45B; p_id P43997; transcript_id NM_015675.3; tss_id TSS18510;	0.999729	0.296242	0.00179999
C15orf65	gene_id C15orf65; gene_name C15orf65; p_id P30665; transcript_id NM_001198784.1; tss_id TSS36598;	0.999729	0.444821	0.00190504
DNAJB9	gene_id DNAJB9; gene_name DNAJB9; p_id P39000; transcript_id NM_012328.2; tss_id TSS55305;	0.999729	-0.300311	0.00191491
KLHL31	gene_id KLHL31; gene_name KLHL31; p_id P27751; transcript_id NM_001003760.4; tss_id TSS35981;	0.999729	-0.717836	0.00202456
CSF1R	gene_id CSF1R; gene_name CSF1R; p_id P48304; transcript_id NM_001288705.1; tss_id TSS60130;	0.999729	0.506338	0.00228637
NDUFAF4P1	gene_id NDUFAF4P1; gene_name NDUFAF4P1; transcript_id rna61297; tss_id TSS19346;	0.999729	-0.848197	0.00242244
SGK494	gene_id SGK494; gene_name SGK494; p_id P10469; transcript_id NM_001287207.1; tss_id TSS45588;	0.999729	-0.655358	0.00251439
ANGPTL4	gene_id ANGPTL4; gene_name ANGPTL4; p_id P1145; transcript_id XM_005272485.2; tss_id TSS25509;	0.999729	0.171803	0.00278603
EIF3CL	gene_id EIF3CL; gene_name EIF3CL; p_id P50423; transcript_id NM_001099661.1; tss_id TSS45935;	0.999729	-2.18899	0.00291374
CD99P1	gene_id CD99P1; gene_name CD99P1; transcript_id rna84050; tss_id TSS3658;	0.999729	-0.719301	0.00297863
HCG18	gene_id HCG18; gene_name HCG18; transcript_id rna28273; tss_id TSS39286;	0.999729	-0.158055	0.00333993
ENTHD2	gene_id ENTHD2; gene_name ENTHD2; p_id P8910; transcript_id XM_006721710.1; tss_id TSS2416;	0.999729	0.512678	0.00353573
HERC2P3	gene_id HERC2P3; gene_name HERC2P3; transcript_id rna60297; tss_id TSS61691;	0.999729	-0.364872	0.00362635
SPAST	gene_id SPAST; gene_name SPAST; p_id P44737; transcript_id XM_005264516.2; tss_id TSS45092;	0.999729	-0.129098	0.00375728
TIMM50	gene_id TIMM50; gene_name TIMM50; p_id P20414; transcript_id NM_001001563.1; tss_id TSS12763;	0.999729	0.133369	0.00383602
ZNF518B	gene_id ZNF518B; gene_name ZNF518B; p_id P1395; transcript_id XM_005248193.1; tss_id TSS39897;	0.999729	-0.304842	0.00411101
NBPF9	gene_id NBPF9; gene_name NBPF9; p_id P44094; transcript_id NM_001277444.1; tss_id TSS44361;	0.999729	-0.242114	0.00414714
LINC00857	gene_id LINC00857; gene_name LINC00857; transcript_id rna44666; tss_id TSS59241;	0.999729	0.443743	0.00415106
BIN3	gene_id BIN3; gene_name BIN3; p_id P43102; transcript_id NM_018688.4; tss_id TSS60297;	0.999729	0.187061	0.00440962
ITPKB	gene_id ITPKB; gene_name ITPKB; p_id P52124; transcript_id NM_002221.3; tss_id TSS3747;	0.999729	-0.283933	0.00445866
SLC5A3	gene_id SLC5A3; gene_name SLC5A3; p_id P7219; transcript_id NM_006933.5; tss_id TSS4347;	0.999729	-0.198889	0.00452107
KIAA1009	gene_id KIAA1009; gene_name KIAA1009; p_id P43191; transcript_id XM_006715380.1; tss_id TSS17240;	0.999729	-0.239594	0.00455789
HERPUD1	gene_id HERPUD1; gene_name HERPUD1; p_id P20577; transcript_id XM_006721352.1; tss_id TSS62795;	0.999729	-0.362594	0.00507997
ARL14EP	gene_id ARL14EP; gene_name ARL14EP; p_id P13463; transcript_id NM_152316.1; tss_id TSS12998;	0.999729	-0.126511	0.00508793
MIR3153	gene_id MIR3153; gene_name MIR3153; transcript_id rna40345; tss_id TSS16760;	0.999729	-0.6019	0.00513769
ZC3H12A	gene_id ZC3H12A; gene_name ZC3H12A; p_id P39024; transcript_id NM_025079.2; tss_id TSS1351;	0.999729	0.257121	0.00520608
IER5	gene_id IER5; gene_name IER5; p_id P50255; transcript_id NM_016545.4; tss_id TSS23365;	0.999729	0.121843	0.00557274
JUNB	gene_id JUNB; gene_name JUNB; p_id P39367; transcript_id NM_002229.2; tss_id TSS43419;	0.999729	0.331456	0.0060889
FOXP4	gene_id FOXP4; gene_name FOXP4; p_id P16180; transcript_id NM_138457.2; tss_id TSS16997;	0.999729	-0.797533	0.00635152
MIS12	gene_id MIS12; gene_name MIS12; p_id P34763; transcript_id NM_001258220.1; tss_id TSS21587;	0.999729	-0.128629	0.00674725
CLPP	gene_id CLPP; gene_name CLPP; p_id P21374; transcript_id NM_006012.2; tss_id TSS46738;	0.999729	0.240844	0.00679551
BLID	gene_id BLID; gene_name BLID; p_id P5877; transcript_id NM_001001786.2; tss_id TSS25094;	0.999729	-0.777214	0.0069907
AC074286.1	gene_id AC074286.1; gene_name AC074286.1; transcript_id rna12942; tss_id TSS48566;	0.999729	-0.390299	0.00722502
CCDC85C	gene_id CCDC85C; gene_name CCDC85C; p_id P38754; transcript_id NM_001144995.1; tss_id TSS22984;	0.999729	0.228849	0.00727093
WASH2P	gene_id WASH2P; gene_name WASH2P; transcript_id rna11730; tss_id TSS28466;	0.999729	1.20132	0.00764775
QPCTL	gene_id QPCTL; gene_name QPCTL; p_id P56030; transcript_id NM_001163377.1; tss_id TSS7472;	0.999729	0.344826	0.00782886
IKBKE	gene_id IKBKE; gene_name IKBKE; p_id P16779; transcript_id NM_014002.3; tss_id TSS49099;	0.999729	0.172618	0.00793201
FZD1	gene_id FZD1; gene_name FZD1; p_id P58737; transcript_id NM_003505.1; tss_id TSS60006;	0.999729	-0.34888	0.00802686
CD226	gene_id CD226; gene_name CD226; p_id P1069; transcript_id NM_006566.2; tss_id TSS27864;	0.999729	-0.939588	0.00809489
SYT1	gene_id SYT1; gene_name SYT1; p_id P1205; transcript_id NM_001135805.1; tss_id TSS41108;	0.999729	0.370368	0.00860428
SPECC1	gene_id SPECC1; gene_name SPECC1; p_id P10532; transcript_id NM_001243439.1; tss_id TSS16045;	0.999729	0.120751	0.00888469
E2F2	gene_id E2F2; gene_name E2F2; p_id P27932; transcript_id XM_005245748.1; tss_id TSS21771;	0.999729	0.380109	0.00933458
WDR89	gene_id WDR89; gene_name WDR89; p_id P1759; transcript_id NM_001258272.1; tss_id TSS35764;	0.999729	-0.107551	0.0093473
IKZF2	gene_id IKZF2; gene_name IKZF2; p_id P51445; transcript_id XM_006712366.1; tss_id TSS43223;	0.999729	-0.221055	0.00937399
DUSP18	gene_id DUSP18; gene_name DUSP18; p_id P34955; transcript_id NM_152511.3; tss_id TSS23378;	0.999729	0.312252	0.00938416
CIPC	gene_id CIPC; gene_name CIPC; p_id P51354; transcript_id NM_033426.2; tss_id TSS25610;	0.999729	-0.147866	0.00949245
SECTM1	gene_id SECTM1; gene_name SECTM1; p_id P50460; transcript_id NM_003004.2; tss_id TSS43549;	0.999729	0.304152	0.00960893
C12orf5	gene_id C12orf5; gene_name C12orf5; p_id P37674; transcript_id NM_020375.2; tss_id TSS24927;	0.999729	-0.124457	0.00983741
GPR180	gene_id GPR180; gene_name GPR180; p_id P26449; transcript_id NM_180989.5; tss_id TSS11076;	0.999729	-0.0927713	0.00992486
CBWD6	gene_id CBWD6; gene_name CBWD6; p_id P38847; transcript_id XM_006716849.1; tss_id TSS34582;	0.999729	-0.499203	0.0100031
CHORDC1	gene_id CHORDC1; gene_name CHORDC1; p_id P42887; transcript_id NM_001144073.1; tss_id TSS1930;	0.999729	-0.139704	0.0101894
TRADD	gene_id TRADD; gene_name TRADD; p_id P17393; transcript_id NM_003789.3; tss_id TSS20205;	0.999729	0.297394	0.010384
OARD1	gene_id OARD1; gene_name OARD1; p_id P54349; transcript_id NM_145063.2; tss_id TSS2505;	0.999729	0.162465	0.0106075
CISD3	gene_id CISD3; gene_name CISD3; p_id P58268; transcript_id NM_001136498.1; tss_id TSS34233;	0.999729	0.15551	0.0106136
HILPDA	gene_id HILPDA; gene_name HILPDA; p_id P56136; transcript_id NM_001098786.1; tss_id TSS23724;	0.999729	-0.190793	0.0107005
SNORD101	gene_id SNORD101; gene_name SNORD101; transcript_id rna30880; tss_id TSS39848;	0.999729	-0.342278	0.0108414
SSNA1	gene_id SSNA1; gene_name SSNA1; p_id P4061; transcript_id NM_003731.2; tss_id TSS44090;	0.999729	0.182522	0.0108488
SLC35E3	gene_id SLC35E3; gene_name SLC35E3; p_id P1277; transcript_id XM_006719475.1; tss_id TSS41366;	0.999729	-0.17886	0.0113135
CHMP1A	gene_id CHMP1A; gene_name CHMP1A; transcript_id rna66628; tss_id TSS17152;	0.999729	0.172513	0.0114097
LOC102723844	gene_id LOC102723844; gene_name LOC102723844; transcript_id rna66103; tss_id TSS33754;	0.999729	-0.64319	0.0114172
CFB	gene_id CFB; gene_name CFB; p_id P32818; transcript_id NM_001710.5; tss_id TSS47093;	0.999729	0.49368	0.0114853
SS18L1	gene_id SS18L1; gene_name SS18L1; p_id P17756; transcript_id XM_005260389.1; tss_id TSS6083;	0.999729	-0.221268	0.0115775
HSD11B1L	gene_id HSD11B1L; gene_name HSD11B1L; p_id P32550; transcript_id NM_198704.2; tss_id TSS38993;	0.999729	0.678649	0.0119834
NBPF8	gene_id NBPF8; gene_name NBPF8; p_id P42409; transcript_id XM_006710872.1; tss_id TSS12790;	0.999729	-0.21626	0.0121468
SEC14L2	gene_id SEC14L2; gene_name SEC14L2; p_id P54149; transcript_id NM_012429.3; tss_id TSS25084;	0.999729	0.115689	0.0123904
MTF2	gene_id MTF2; gene_name MTF2; p_id P13190; transcript_id NM_001164393.1; tss_id TSS24574;	0.999729	-0.11606	0.0124512
NBPF10	gene_id NBPF10; gene_name NBPF10; p_id P30401; transcript_id NM_001039703.5; tss_id TSS31714;	0.999729	-0.288166	0.0125712
DGKG	gene_id DGKG; gene_name DGKG; p_id P52395; transcript_id NM_001080744.1; tss_id TSS53055;	0.999729	0.375869	0.0127903
UCKL1	gene_id UCKL1; gene_name UCKL1; p_id P11658; transcript_id XM_006723809.1; tss_id TSS48033;	0.999729	0.198906	0.0128169
SLC25A6	gene_id SLC25A6; gene_name SLC25A6; p_id P19656; transcript_id NM_001636.3; tss_id TSS31749;	0.999729	0.104817	0.0129736
SNHG11	gene_id SNHG11; gene_name SNHG11; transcript_id rna79830; tss_id TSS23816;	0.999729	0.36695	0.0130651
SRA1	gene_id SRA1; gene_name SRA1; transcript_id rna25879; tss_id TSS5084;	0.999729	0.127226	0.0130978
FBXO34	gene_id FBXO34; gene_name FBXO34; p_id P34599; transcript_id NM_017943.3; tss_id TSS26903;	0.999729	-0.116849	0.0131683
ASMTL	gene_id ASMTL; gene_name ASMTL; p_id P10687; transcript_id NM_001173474.1; tss_id TSS28689;	0.999729	0.18542	0.0131914
DBT	gene_id DBT; gene_name DBT; p_id P362; transcript_id NM_001918.3; tss_id TSS54273;	0.999729	-0.113842	0.0132973
LOC100507420	gene_id LOC100507420; gene_name LOC100507420; transcript_id rna36653; tss_id TSS54160;	0.999729	0.35178	0.0134842
SUV39H1	gene_id SUV39H1; gene_name SUV39H1; p_id P2751; transcript_id NM_001282166.1; tss_id TSS7143;	0.999729	0.178752	0.0137709
NFKBIA	gene_id NFKBIA; gene_name NFKBIA; p_id P45402; transcript_id NM_020529.2; tss_id TSS12140;	0.999729	0.202612	0.0138013
C8orf58	gene_id C8orf58; gene_name C8orf58; p_id P31608; transcript_id NM_173686.2; tss_id TSS17037;	0.999729	0.268348	0.0139363
CDON	gene_id CDON; gene_name CDON; p_id P21916; transcript_id NM_016952.4; tss_id TSS33235;	0.999729	-0.435993	0.0139523
ZNF543	gene_id ZNF543; gene_name ZNF543; p_id P45291; transcript_id NM_213598.3; tss_id TSS50369;	0.999729	-0.205395	0.0142488
KCNK5	gene_id KCNK5; gene_name KCNK5; p_id P9580; transcript_id XM_006715235.1; tss_id TSS50578;	0.999729	0.273881	0.0142956
HESX1	gene_id HESX1; gene_name HESX1; p_id P54236; transcript_id XM_005265526.2; tss_id TSS27821;	0.999729	0.642142	0.0143616
FADD	gene_id FADD; gene_name FADD; p_id P32758; transcript_id NM_003824.3; tss_id TSS49208;	0.999729	0.13034	0.0147601
MANEA-AS1	gene_id MANEA-AS1; gene_name MANEA-AS1; transcript_id rna30193; tss_id TSS20933;	0.999729	-0.54835	0.0148962
WBSCR22	gene_id WBSCR22; gene_name WBSCR22; p_id P15694; transcript_id NM_017528.4; tss_id TSS21768;	0.999729	0.104296	0.0149226
UBN2	gene_id UBN2; gene_name UBN2; transcript_id rna35078; tss_id TSS8701;	0.999729	-0.216144	0.0149473
WSB1	gene_id WSB1; gene_name WSB1; transcript_id rna68243; tss_id TSS17164;	0.999729	-0.163166	0.015054
ST3GAL4-AS1	gene_id ST3GAL4-AS1; gene_name ST3GAL4-AS1; transcript_id rna51220; tss_id TSS11068;	0.999729	0.304343	0.0154657
LOC102723437	gene_id LOC102723437; gene_name LOC102723437; p_id P39572; transcript_id XM_006712161.1; tss_id TSS19167;	0.999729	1.21882	0.0159214
AKAP11	gene_id AKAP11; gene_name AKAP11; p_id P19603; transcript_id XM_005266248.1; tss_id TSS6862;	0.999729	-0.173823	0.015951
KIFAP3	gene_id KIFAP3; gene_name KIFAP3; p_id P43231; transcript_id NM_001204517.1; tss_id TSS54029;	0.999729	-0.0967038	0.0162005
RHOT1	gene_id RHOT1; gene_name RHOT1; p_id P27719; transcript_id NM_001288758.1; tss_id TSS17144;	0.999729	-0.13061	0.0162984
CCDC121	gene_id CCDC121; gene_name CCDC121; p_id P43125; transcript_id XM_005264560.1; tss_id TSS29145;	0.999729	0.502295	0.0164846
ZKSCAN3	gene_id ZKSCAN3; gene_name ZKSCAN3; p_id P7064; transcript_id XM_006715215.1; tss_id TSS24468;	0.999729	-0.280437	0.016739
RAB8A	gene_id RAB8A; gene_name RAB8A; p_id P30192; transcript_id NM_005370.4; tss_id TSS23900;	0.999729	0.113208	0.0167459
TAF1A	gene_id TAF1A; gene_name TAF1A; p_id P46568; transcript_id NM_001201536.1; tss_id TSS12172;	0.999729	-0.094831	0.0167654
CREB1	gene_id CREB1; gene_name CREB1; p_id P21299; transcript_id NM_134442.3; tss_id TSS43368;	0.999729	-0.12403	0.0168016
PPP1R13B	gene_id PPP1R13B; gene_name PPP1R13B; transcript_id rna60130; tss_id TSS52325;	0.999729	0.331052	0.0171718
DCAF4	gene_id DCAF4; gene_name DCAF4; p_id P49666; transcript_id NM_015604.3; tss_id TSS45557;	0.999729	0.187698	0.0173941
C1orf110	gene_id C1orf110; gene_name C1orf110; p_id P2966; transcript_id XM_005245126.1; tss_id TSS51418;	0.999729	-0.559723	0.0174755
LOC101929336	gene_id LOC101929336; gene_name LOC101929336; transcript_id rna12387; tss_id TSS16557;	0.999729	-0.62391	0.0175045
RSBN1L	gene_id RSBN1L; gene_name RSBN1L; p_id P52206; transcript_id NM_198467.2; tss_id TSS15456;	0.999729	-0.126585	0.0175167
SNORD14A	gene_id SNORD14A; gene_name SNORD14A; transcript_id rna47340; tss_id TSS12645;	0.999729	-0.471818	0.0178728
HOXA10-AS	gene_id HOXA10-AS; gene_name HOXA10-AS; transcript_id rna32346; tss_id TSS673;	0.999729	0.61313	0.0179737
APEH	gene_id APEH; gene_name APEH; p_id P8307; transcript_id XM_005265097.2; tss_id TSS27869;	0.999729	0.123723	0.0181071
MSTO2P	gene_id MSTO2P; gene_name MSTO2P; transcript_id rna5770; tss_id TSS34844;	0.999729	-0.66898	0.0182731
C17orf67	gene_id C17orf67; gene_name C17orf67; p_id P30298; transcript_id XM_006721861.1; tss_id TSS25549;	0.999729	-0.427578	0.0184932
LOC101928794	gene_id LOC101928794; gene_name LOC101928794; transcript_id rna24483; tss_id TSS29041;	0.999729	0.669087	0.0187092
RP11-392P7.6	gene_id RP11-392P7.6; gene_name RP11-392P7.6; transcript_id rna52068; tss_id TSS35768;	0.999729	0.349424	0.0187363
RHBDF1	gene_id RHBDF1; gene_name RHBDF1; p_id P702; transcript_id XM_006720919.1; tss_id TSS3604;	0.999729	0.316018	0.0189498
INIP	gene_id INIP; gene_name INIP; p_id P48392; transcript_id XM_006717208.1; tss_id TSS39496;	0.999729	-0.0934885	0.0190082
TBC1D22A	gene_id TBC1D22A; gene_name TBC1D22A; p_id P23940; transcript_id NM_014346.3; tss_id TSS42203;	0.999729	0.14173	0.0190684
U2AF2	gene_id U2AF2; gene_name U2AF2; p_id P48899; transcript_id NM_001012478.1; tss_id TSS56261;	0.999729	0.113079	0.0192381
DNAJB4	gene_id DNAJB4; gene_name DNAJB4; p_id P22675; transcript_id XM_005270397.1; tss_id TSS34350;	0.999729	-0.202445	0.0192946
IPO8	gene_id IPO8; gene_name IPO8; p_id P23591; transcript_id NM_006390.3; tss_id TSS32578;	0.999729	-0.108282	0.0195008
IGIP	gene_id IGIP; gene_name IGIP; p_id P56859; transcript_id NM_001007189.1; tss_id TSS683;	0.999729	-0.298632	0.0195443
FYCO1	gene_id FYCO1; gene_name FYCO1; p_id P3963; transcript_id NM_024513.3; tss_id TSS36885;	0.999729	0.20725	0.0196502
HOXC6	gene_id HOXC6; gene_name HOXC6; p_id P2180; transcript_id NM_153693.4; tss_id TSS18893;	0.999729	-0.341699	0.0198864
PLCD1	gene_id PLCD1; gene_name PLCD1; p_id P56018; transcript_id NM_006225.3; tss_id TSS35100;	0.999729	0.348087	0.020801
TBC1D2	gene_id TBC1D2; gene_name TBC1D2; p_id P2664; transcript_id NM_018421.3; tss_id TSS13151;	0.999729	0.179851	0.0209934
POLN	gene_id POLN; gene_name POLN; p_id P17405; transcript_id NM_181808.2; tss_id TSS16193;	0.999729	-0.481897	0.0210363
TAF1C	gene_id TAF1C; gene_name TAF1C; p_id P19048; transcript_id NM_139353.2; tss_id TSS2447;	0.999729	-0.473004	0.0212518
LOC102723564	gene_id LOC102723564; gene_name LOC102723564; transcript_id rna60390; tss_id TSS4660;	0.999729	-0.442104	0.021274
DUSP2	gene_id DUSP2; gene_name DUSP2; p_id P17886; transcript_id NM_004418.3; tss_id TSS21306;	0.999729	0.283579	0.0214401
PURA	gene_id PURA; gene_name PURA; p_id P45640; transcript_id NM_005859.4; tss_id TSS5757;	0.999729	-0.130474	0.0215497
XKRX	gene_id XKRX; gene_name XKRX; p_id P28531; transcript_id NM_212559.2; tss_id TSS14376;	0.999729	-0.723159	0.0215849
MXD1	gene_id MXD1; gene_name MXD1; p_id P56569; transcript_id NM_002357.3; tss_id TSS872;	0.999729	-0.188985	0.0216458
TMEM161B-AS1	gene_id TMEM161B-AS1; gene_name TMEM161B-AS1; transcript_id rna24904; tss_id TSS61617;	0.999729	-0.236397	0.0216957
ARL13B	gene_id ARL13B; gene_name ARL13B; p_id P24007; transcript_id NM_001174151.1; tss_id TSS16374;	0.999729	-0.138484	0.0219971
KRBA2	gene_id KRBA2; gene_name KRBA2; p_id P1572; transcript_id XM_006721443.1; tss_id TSS25838;	0.999729	0.511303	0.022034
ALG5	gene_id ALG5; gene_name ALG5; p_id P29540; transcript_id NM_001142364.1; tss_id TSS2036;	0.999729	0.0936333	0.0221959
LOC101928854	gene_id LOC101928854; gene_name LOC101928854; transcript_id rna14501; tss_id TSS12274;	0.999729	-0.735168	0.0223651
THAP4	gene_id THAP4; gene_name THAP4; p_id P51127; transcript_id NM_001164356.1; tss_id TSS46230;	0.999729	0.102711	0.0225217
ZKSCAN2	gene_id ZKSCAN2; gene_name ZKSCAN2; p_id P2455; transcript_id NM_001012981.4; tss_id TSS15567;	0.999729	0.248008	0.0227753
STOX1	gene_id STOX1; gene_name STOX1; p_id P28349; transcript_id NM_001130159.2; tss_id TSS29031;	0.999729	0.636825	0.0228295
ADAMTS9	gene_id ADAMTS9; gene_name ADAMTS9; p_id P17862; transcript_id NM_182920.1; tss_id TSS59839;	0.999729	-0.579662	0.0229053
SLC2A5	gene_id SLC2A5; gene_name SLC2A5; p_id P54917; transcript_id NM_003039.2; tss_id TSS39148;	0.999729	0.593899	0.02299
CPT2	gene_id CPT2; gene_name CPT2; p_id P622; transcript_id NM_000098.2; tss_id TSS37952;	0.999729	0.108355	0.023093
TINAGL1	gene_id TINAGL1; gene_name TINAGL1; p_id P4737; transcript_id NM_001204414.1; tss_id TSS23441;	0.999729	0.153963	0.023455
GRTP1	gene_id GRTP1; gene_name GRTP1; p_id P56159; transcript_id NM_001286733.1; tss_id TSS49924;	0.999729	0.53483	0.0234599
PTPN18	gene_id PTPN18; gene_name PTPN18; p_id P4945; transcript_id NM_001142370.1; tss_id TSS17119;	0.999729	0.231344	0.0237644
RWDD2A	gene_id RWDD2A; gene_name RWDD2A; p_id P17798; transcript_id NM_033411.3; tss_id TSS21574;	0.999729	-0.2596	0.0239831
TRNAP17	gene_id TRNAP17; gene_name TRNAP17; transcript_id rna57571; tss_id TSS26068;	0.999729	-0.696785	0.0240021
HSD11B1	gene_id HSD11B1; gene_name HSD11B1; p_id P56429; transcript_id NM_001206741.1; tss_id TSS3160;	0.999729	0.532713	0.0240342
PPP4R1L	gene_id PPP4R1L; gene_name PPP4R1L; transcript_id rna80517; tss_id TSS38426;	0.999729	0.355418	0.0243166
NFKBIB	gene_id NFKBIB; gene_name NFKBIB; p_id P4527; transcript_id XM_006723227.1; tss_id TSS36540;	0.999729	0.214795	0.0245146
SGSM3	gene_id SGSM3; gene_name SGSM3; p_id P42634; transcript_id XM_005261577.1; tss_id TSS27562;	0.999729	0.141026	0.0247713
CDK9	gene_id CDK9; gene_name CDK9; p_id P23350; transcript_id NM_001261.3; tss_id TSS53068;	0.999729	0.129138	0.0249304
TSNARE1	gene_id TSNARE1; gene_name TSNARE1; p_id P31170; transcript_id NM_145003.3; tss_id TSS5764;	0.999729	0.376086	0.0250137
PPM1M	gene_id PPM1M; gene_name PPM1M; p_id P19706; transcript_id XM_005264879.1; tss_id TSS33216;	0.999729	0.325817	0.0250378
CAMKMT	gene_id CAMKMT; gene_name CAMKMT; p_id P28628; transcript_id NM_024766.4; tss_id TSS34509;	0.999729	-0.365098	0.0250866
GRWD1	gene_id GRWD1; gene_name GRWD1; p_id P35098; transcript_id NM_031485.3; tss_id TSS56011;	0.999729	0.12247	0.0251719
C9orf89	gene_id C9orf89; gene_name C9orf89; p_id P37350; transcript_id NM_032310.3; tss_id TSS18842;	0.999729	0.164902	0.0255674
RP11-473M20.14	gene_id RP11-473M20.14; gene_name RP11-473M20.14; transcript_id rna63794; tss_id TSS37566;	0.999729	0.367577	0.0256092
DLX1	gene_id DLX1; gene_name DLX1; p_id P43654; transcript_id NM_001038493.1; tss_id TSS29348;	0.999729	0.244627	0.0258097
LINS	gene_id LINS; gene_name LINS; p_id P9484; transcript_id NM_001040616.2; tss_id TSS29083;	0.999729	-0.148785	0.0259147
ZNF599	gene_id ZNF599; gene_name ZNF599; p_id P13513; transcript_id NM_001007248.2; tss_id TSS48112;	0.999729	0.661377	0.0259511
GEN1	gene_id GEN1; gene_name GEN1; p_id P56758; transcript_id XM_006712005.1; tss_id TSS42416;	0.999729	-0.109115	0.0260743
HLA-A	gene_id HLA-A; gene_name HLA-A; p_id P15773; transcript_id NM_002116.7; tss_id TSS32378;	0.999729	0.11357	0.0263261
MIR7-1	gene_id MIR7-1; gene_name MIR7-1; transcript_id rna40235; tss_id TSS51801;	0.999729	-0.547027	0.0263272
POLDIP2	gene_id POLDIP2; gene_name POLDIP2; p_id P13854; transcript_id NM_015584.3; tss_id TSS41240;	0.999729	0.0774773	0.0263339
UBE2G1	gene_id UBE2G1; gene_name UBE2G1; p_id P2356; transcript_id NM_003342.4; tss_id TSS7725;	0.999729	-0.10359	0.0268157
GMCL1	gene_id GMCL1; gene_name GMCL1; p_id P48077; transcript_id NM_178439.3; tss_id TSS4816;	0.999729	-0.149324	0.0269274
LRP3	gene_id LRP3; gene_name LRP3; p_id P45031; transcript_id NM_002333.3; tss_id TSS4335;	0.999729	0.303569	0.0270628
LHFPL2	gene_id LHFPL2; gene_name LHFPL2; p_id P40319; transcript_id NM_005779.2; tss_id TSS18404;	0.999729	-0.119501	0.0270917
NUDT16L1	gene_id NUDT16L1; gene_name NUDT16L1; p_id P3049; transcript_id XM_005255633.2; tss_id TSS17053;	0.999729	0.15722	0.0271434
EEF2	gene_id EEF2; gene_name EEF2; p_id P37562; transcript_id NM_001961.3; tss_id TSS39114;	0.999729	0.106512	0.0273474
NPLOC4	gene_id NPLOC4; gene_name NPLOC4; p_id P8356; transcript_id NM_017921.2; tss_id TSS172;	0.999729	0.0853744	0.0273804
FAM63B	gene_id FAM63B; gene_name FAM63B; p_id P55424; transcript_id NM_001040453.1; tss_id TSS21148;	0.999729	-0.139449	0.0274181
WDR66	gene_id WDR66; gene_name WDR66; p_id P20931; transcript_id NM_144668.5; tss_id TSS28102;	0.999729	0.119681	0.0275525
LSMEM1	gene_id LSMEM1; gene_name LSMEM1; p_id P18023; transcript_id XM_006715931.1; tss_id TSS44103;	0.999729	-0.548493	0.0277909
ZSCAN20	gene_id ZSCAN20; gene_name ZSCAN20; p_id P39227; transcript_id XM_006710875.1; tss_id TSS32438;	0.999729	-0.215215	0.0279
UHRF2	gene_id UHRF2; gene_name UHRF2; p_id P57824; transcript_id NM_152896.2; tss_id TSS61357;	0.999729	-0.109519	0.0279198
LINC00342	gene_id LINC00342; gene_name LINC00342; transcript_id rna11042; tss_id TSS51878;	0.999729	-0.358117	0.0281055
TTC3P1	gene_id TTC3P1; gene_name TTC3P1; transcript_id rna85580; tss_id TSS61768;	0.999729	0.723198	0.0282259
OMA1	gene_id OMA1; gene_name OMA1; p_id P38675; transcript_id NM_145243.3; tss_id TSS22276;	0.999729	-0.161402	0.028314
DNAH14	gene_id DNAH14; gene_name DNAH14; p_id P47906; transcript_id XM_006711735.1; tss_id TSS63085;	0.999729	-0.115308	0.0283703
PAPPA	gene_id PAPPA; gene_name PAPPA; p_id P33525; transcript_id NM_002581.3; tss_id TSS20533;	0.999729	-0.412429	0.0286826
ADRBK1	gene_id ADRBK1; gene_name ADRBK1; p_id P43106; transcript_id NM_001619.3; tss_id TSS47049;	0.999729	0.160543	0.0287421
LOC102724217	gene_id LOC102724217; gene_name LOC102724217; transcript_id rna67544; tss_id TSS31255;	0.999729	0.482933	0.0290327
KCNQ3	gene_id KCNQ3; gene_name KCNQ3; p_id P49630; transcript_id NM_001204824.1; tss_id TSS32517;	0.999729	-0.344449	0.0290558
KDM6B	gene_id KDM6B; gene_name KDM6B; p_id P42956; transcript_id XM_005256549.1; tss_id TSS29679;	0.999729	-0.699347	0.0291004
KRTCAP3	gene_id KRTCAP3; gene_name KRTCAP3; p_id P13665; transcript_id NM_001168364.1; tss_id TSS40901;	0.999729	-0.407533	0.0292056
ZNF75D	gene_id ZNF75D; gene_name ZNF75D; p_id P8144; transcript_id XM_005262471.1; tss_id TSS61331;	0.999729	-0.166547	0.0293028
PSKH1	gene_id PSKH1; gene_name PSKH1; p_id P27076; transcript_id NM_006742.2; tss_id TSS38725;	0.999729	0.277874	0.0295874
GJB5	gene_id GJB5; gene_name GJB5; p_id P37615; transcript_id NM_005268.3; tss_id TSS16293;	0.999729	0.159364	0.0297458
ZNF221	gene_id ZNF221; gene_name ZNF221; p_id P31971; transcript_id XM_005259206.2; tss_id TSS17929;	0.999729	-0.376088	0.0300639
MON2	gene_id MON2; gene_name MON2; p_id P35420; transcript_id NM_001278470.1; tss_id TSS20121;	0.999729	-0.094267	0.0303079
RHOC	gene_id RHOC; gene_name RHOC; p_id P3412; transcript_id NM_001042679.1; tss_id TSS20311;	0.999729	0.128099	0.030519
BORA	gene_id BORA; gene_name BORA; p_id P6096; transcript_id NM_001286747.1; tss_id TSS45067;	0.999729	-0.0997139	0.0305414
EDRF1	gene_id EDRF1; gene_name EDRF1; p_id P35316; transcript_id NM_001202438.1; tss_id TSS11191;	0.999729	-0.111565	0.0312656
UROD	gene_id UROD; gene_name UROD; p_id P2258; transcript_id NM_000374.4; tss_id TSS32274;	0.999729	0.110993	0.0314571
ACACB	gene_id ACACB; gene_name ACACB; transcript_id rna54863; tss_id TSS19341;	0.999729	0.301725	0.0318018
KCTD5	gene_id KCTD5; gene_name KCTD5; p_id P20897; transcript_id NM_018992.3; tss_id TSS57011;	0.999729	0.128529	0.0319929
SLAIN2	gene_id SLAIN2; gene_name SLAIN2; p_id P23265; transcript_id XM_005248121.1; tss_id TSS60555;	0.999729	-0.0902204	0.0320335
MRPS2	gene_id MRPS2; gene_name MRPS2; p_id P29707; transcript_id XM_006717136.1; tss_id TSS828;	0.999729	0.128055	0.0320996
MNT	gene_id MNT; gene_name MNT; p_id P10252; transcript_id NM_020310.2; tss_id TSS10994;	0.999729	-0.681419	0.0321168
FAM122C	gene_id FAM122C; gene_name FAM122C; p_id P44326; transcript_id NM_001170780.1; tss_id TSS4312;	0.999729	0.520818	0.0321938
TPP2	gene_id TPP2; gene_name TPP2; p_id P2272; transcript_id NM_003291.2; tss_id TSS26291;	0.999729	-0.0752712	0.0322363
CA2	gene_id CA2; gene_name CA2; p_id P38397; transcript_id NM_000067.2; tss_id TSS41245;	0.999729	-0.360945	0.0322577
CCDC22	gene_id CCDC22; gene_name CCDC22; p_id P52860; transcript_id NM_014008.4; tss_id TSS50868;	0.999729	0.1936	0.0322653
LOC653653	gene_id LOC653653; gene_name LOC653653; transcript_id rna70454; tss_id TSS5546;	0.999729	0.348362	0.0323451
PAPD5	gene_id PAPD5; gene_name PAPD5; p_id P45295; transcript_id NM_001040284.2; tss_id TSS25542;	0.999729	-0.108356	0.032462
SNORA3	gene_id SNORA3; gene_name SNORA3; transcript_id rna47120; tss_id TSS52773;	0.999729	-0.275771	0.0324674
DLGAP4	gene_id DLGAP4; gene_name DLGAP4; p_id P34692; transcript_id NM_014902.4; tss_id TSS50844;	0.999729	-0.477904	0.0325027
C19orf82	gene_id C19orf82; gene_name C19orf82; p_id P20587; transcript_id NM_001242812.1; tss_id TSS50605;	0.999729	0.295837	0.0326277
FUT1	gene_id FUT1; gene_name FUT1; p_id P23021; transcript_id XM_006723127.1; tss_id TSS53788;	0.999729	-0.536092	0.0326542
CXCL3	gene_id CXCL3; gene_name CXCL3; p_id P4782; transcript_id NM_002090.2; tss_id TSS63500;	0.999729	-0.479054	0.0328285
FLJ44342	gene_id FLJ44342; gene_name FLJ44342; transcript_id rna70291; tss_id TSS29572;	0.999729	-0.311869	0.0328447
HDAC1	gene_id HDAC1; gene_name HDAC1; p_id P22289; transcript_id NM_004964.2; tss_id TSS24669;	0.999729	0.0877115	0.0328832
CHFR	gene_id CHFR; gene_name CHFR; p_id P53932; transcript_id NM_001161345.1; tss_id TSS47665;	0.999729	0.136842	0.0328883
ZNF621	gene_id ZNF621; gene_name ZNF621; p_id P47650; transcript_id NM_001098414.2; tss_id TSS1478;	0.999729	-0.203354	0.0330692
AC005592.2	gene_id AC005592.2; gene_name AC005592.2; transcript_id rna26102; tss_id TSS15861;	0.999729	0.444514	0.0333983
VPS18	gene_id VPS18; gene_name VPS18; p_id P10293; transcript_id NM_020857.2; tss_id TSS43513;	0.999729	0.145662	0.0334794
MSANTD4	gene_id MSANTD4; gene_name MSANTD4; p_id P47825; transcript_id NM_032424.1; tss_id TSS44821;	0.999729	-0.109021	0.0334835
FLRT2	gene_id FLRT2; gene_name FLRT2; p_id P15131; transcript_id XM_005267490.1; tss_id TSS19122;	0.999729	-0.166166	0.033493
NTMT1	gene_id NTMT1; gene_name NTMT1; p_id P46769; transcript_id NM_001286796.1; tss_id TSS41503;	0.999729	0.137754	0.0335609
DDX26B	gene_id DDX26B; gene_name DDX26B; p_id P10060; transcript_id NM_182540.4; tss_id TSS44059;	0.999729	-0.204467	0.0336332
HPGD	gene_id HPGD; gene_name HPGD; p_id P7625; transcript_id NM_001256305.1; tss_id TSS9330;	0.999729	-0.494254	0.0336994
FIGN	gene_id FIGN; gene_name FIGN; p_id P37362; transcript_id XM_005246662.1; tss_id TSS4223;	0.999729	-0.26498	0.0339405
ZNF114	gene_id ZNF114; gene_name ZNF114; p_id P54325; transcript_id XM_005258579.2; tss_id TSS61779;	0.999729	0.576706	0.0339624
DDX49	gene_id DDX49; gene_name DDX49; transcript_id rna75101; tss_id TSS52185;	0.999729	0.117051	0.0339683
MGA	gene_id MGA; gene_name MGA; p_id P1647; transcript_id XM_006720445.1; tss_id TSS50082;	0.999729	-0.103646	0.0340004
MRPL4	gene_id MRPL4; gene_name MRPL4; p_id P32416; transcript_id NM_146387.1; tss_id TSS44817;	0.999729	0.177189	0.0340435
MATN3	gene_id MATN3; gene_name MATN3; p_id P25792; transcript_id NM_002381.4; tss_id TSS29102;	0.999729	-0.322814	0.0340919
PYGB	gene_id PYGB; gene_name PYGB; p_id P33897; transcript_id XM_006723601.1; tss_id TSS53997;	0.999729	0.0826951	0.0341712
DLEU1	gene_id DLEU1; gene_name DLEU1; transcript_id rna56606; tss_id TSS25427;	0.999729	-0.116284	0.034418
CBX7	gene_id CBX7; gene_name CBX7; p_id P31525; transcript_id XM_006724175.1; tss_id TSS12382;	0.999729	0.470554	0.0344632
ANXA8L1	gene_id ANXA8L1; gene_name ANXA8L1; p_id P50671; transcript_id NM_001278923.1; tss_id TSS50778;	0.999729	0.141215	0.0348486
TFB1M	gene_id TFB1M; gene_name TFB1M; p_id P49989; transcript_id XM_005267005.1; tss_id TSS7599;	0.999729	0.113948	0.0349827
DLG4	gene_id DLG4; gene_name DLG4; p_id P26663; transcript_id NM_001128827.1; tss_id TSS21135;	0.999729	-0.631115	0.0349983
MRPL28	gene_id MRPL28; gene_name MRPL28; p_id P48482; transcript_id XM_005255041.1; tss_id TSS46245;	0.999729	0.100554	0.0351137
TTLL4	gene_id TTLL4; gene_name TTLL4; p_id P47713; transcript_id XM_006712876.1; tss_id TSS58251;	0.999729	-0.195455	0.0351595
TAF10	gene_id TAF10; gene_name TAF10; p_id P2423; transcript_id NM_006284.3; tss_id TSS3665;	0.999729	0.175275	0.0353354
MRPL23	gene_id MRPL23; gene_name MRPL23; p_id P31030; transcript_id XM_006718271.1; tss_id TSS40890;	0.999729	0.681341	0.0353616
SNORA51	gene_id SNORA51; gene_name SNORA51; transcript_id rna78725; tss_id TSS35881;	0.999729	-0.510904	0.035566
TRNAE5	gene_id TRNAE5; gene_name TRNAE5; transcript_id rna6348; tss_id TSS5806;	0.999729	6.43061	0.035603
MANBAL	gene_id MANBAL; gene_name MANBAL; p_id P14225; transcript_id NM_001003897.1; tss_id TSS21748;	0.999729	0.135064	0.0359066
FAM114A2	gene_id FAM114A2; gene_name FAM114A2; p_id P19722; transcript_id XM_005268361.2; tss_id TSS31098;	0.999729	-0.0797563	0.0359491
THAP7	gene_id THAP7; gene_name THAP7; p_id P22965; transcript_id NM_001008695.1; tss_id TSS660;	0.999729	0.19226	0.0360227
SH3TC1	gene_id SH3TC1; gene_name SH3TC1; p_id P17889; transcript_id NM_018986.3; tss_id TSS41817;	0.999729	0.199372	0.0361677
AC009299.3	gene_id AC009299.3; gene_name AC009299.3; transcript_id rna12565; tss_id TSS23226;	0.999729	-0.240255	0.0364458
PIGM	gene_id PIGM; gene_name PIGM; p_id P21033; transcript_id NM_145167.2; tss_id TSS37317;	0.999729	0.116895	0.0365138
METTL6	gene_id METTL6; gene_name METTL6; p_id P17230; transcript_id XM_005264867.2; tss_id TSS25151;	0.999729	0.0963255	0.0368116
EBLN2	gene_id EBLN2; gene_name EBLN2; p_id P43121; transcript_id NM_018029.3; tss_id TSS15279;	0.999729	-0.29511	0.0370829
BLMH	gene_id BLMH; gene_name BLMH; p_id P41339; transcript_id NM_000386.3; tss_id TSS62349;	0.999729	0.103795	0.0371126
LMNA	gene_id LMNA; gene_name LMNA; p_id P16934; transcript_id NM_001282625.1; tss_id TSS25399;	0.999729	0.118376	0.0372159
RP11-35G9.3	gene_id RP11-35G9.3; gene_name RP11-35G9.3; p_id P38563; transcript_id NM_001242804.1; tss_id TSS49456;	0.999729	0.352971	0.0373404
RPS6KA4	gene_id RPS6KA4; gene_name RPS6KA4; p_id P55402; transcript_id NM_001006944.1; tss_id TSS32980;	0.999729	0.148314	0.0375491
PUS3	gene_id PUS3; gene_name PUS3; p_id P18068; transcript_id XM_005271687.1; tss_id TSS5980;	0.999729	-0.134004	0.0378205
TPRG1L	gene_id TPRG1L; gene_name TPRG1L; p_id P45139; transcript_id NM_182752.3; tss_id TSS31280;	0.999729	0.116232	0.037826
CCDC66	gene_id CCDC66; gene_name CCDC66; p_id P40586; transcript_id NM_001012506.4; tss_id TSS21741;	0.999729	-0.149819	0.0379821
MRPS34	gene_id MRPS34; gene_name MRPS34; p_id P28734; transcript_id XM_005255512.1; tss_id TSS61326;	0.999729	0.142046	0.0383553
ATM	gene_id ATM; gene_name ATM; p_id P24825; transcript_id NM_000051.3; tss_id TSS38074;	0.999729	-0.085926	0.0383587
DOPEY2	gene_id DOPEY2; gene_name DOPEY2; p_id P22847; transcript_id XM_006724068.1; tss_id TSS55013;	0.999729	-0.294469	0.0383871
ZNF787	gene_id ZNF787; gene_name ZNF787; p_id P26306; transcript_id NM_001002836.2; tss_id TSS44265;	0.999729	0.220088	0.0384269
ABCF1	gene_id ABCF1; gene_name ABCF1; p_id P30556; transcript_id NM_001025091.1; tss_id TSS59939;	0.999729	0.0736046	0.0384351
ST6GAL1	gene_id ST6GAL1; gene_name ST6GAL1; p_id P41697; transcript_id XM_006713734.1; tss_id TSS41468;	0.999729	-0.307117	0.0386582
SYNJ1	gene_id SYNJ1; gene_name SYNJ1; p_id P42813; transcript_id NM_003895.3; tss_id TSS25623;	0.999729	-0.221465	0.0386587
CCDC41	gene_id CCDC41; gene_name CCDC41; transcript_id rna54414; tss_id TSS33620;	0.999729	-0.154049	0.0387658
NMT1	gene_id NMT1; gene_name NMT1; p_id P48259; transcript_id XM_005257422.2; tss_id TSS5013;	0.999729	0.0966461	0.0388412
TRNAR18	gene_id TRNAR18; gene_name TRNAR18; transcript_id rna63802; tss_id TSS53323;	0.999729	-0.41505	0.0388787
CRIP2	gene_id CRIP2; gene_name CRIP2; transcript_id rna60255; tss_id TSS32444;	0.999729	0.202072	0.0389001
DUS3L	gene_id DUS3L; gene_name DUS3L; p_id P59336; transcript_id NM_001161619.1; tss_id TSS60429;	0.999729	0.157805	0.0389358
ERCC8	gene_id ERCC8; gene_name ERCC8; p_id P20891; transcript_id NM_000082.3; tss_id TSS39075;	0.999729	-0.107648	0.0390377
MALL	gene_id MALL; gene_name MALL; p_id P10371; transcript_id NM_005434.4; tss_id TSS22166;	0.999729	0.744938	0.0391455
SNX25	gene_id SNX25; gene_name SNX25; transcript_id rna23392; tss_id TSS43885;	0.999729	-0.0835332	0.0391525
IFITM2	gene_id IFITM2; gene_name IFITM2; p_id P23188; transcript_id NM_006435.2; tss_id TSS58648;	0.999729	0.171187	0.039342
PQLC1	gene_id PQLC1; gene_name PQLC1; p_id P6203; transcript_id XM_005266769.1; tss_id TSS55506;	0.999729	0.166818	0.0395125
PARVA	gene_id PARVA; gene_name PARVA; p_id P11958; transcript_id XM_005253015.2; tss_id TSS5067;	0.999729	-0.159614	0.0395536
PEX11A	gene_id PEX11A; gene_name PEX11A; p_id P45245; transcript_id NM_001271572.1; tss_id TSS58330;	0.999729	0.183962	0.0397154
EXO5	gene_id EXO5; gene_name EXO5; p_id P3913; transcript_id XM_005271125.1; tss_id TSS42855;	0.999729	0.356607	0.0398913
FBXL4	gene_id FBXL4; gene_name FBXL4; transcript_id rna30228; tss_id TSS28541;	0.999729	-0.124313	0.0399975
C11orf70	gene_id C11orf70; gene_name C11orf70; p_id P37070; transcript_id XM_005271713.1; tss_id TSS552;	0.999729	0.451977	0.040005
NCAPH2	gene_id NCAPH2; gene_name NCAPH2; p_id P15702; transcript_id NM_152299.3; tss_id TSS24942;	0.999729	0.109128	0.040302
DHRS3	gene_id DHRS3; gene_name DHRS3; p_id P54479; transcript_id XM_005263534.2; tss_id TSS32062;	0.999729	0.136869	0.0404239
PRTG	gene_id PRTG; gene_name PRTG; transcript_id rna61500; tss_id TSS17343;	0.999729	0.184642	0.0404698
HOXA11	gene_id HOXA11; gene_name HOXA11; p_id P40413; transcript_id NM_005523.5; tss_id TSS31669;	0.999729	0.337451	0.0405136
ZNF655	gene_id ZNF655; gene_name ZNF655; p_id P49344; transcript_id NM_001083956.1; tss_id TSS42958;	0.999729	-0.0872989	0.0405511
SMARCD2	gene_id SMARCD2; gene_name SMARCD2; p_id P59243; transcript_id XM_005257604.2; tss_id TSS53223;	0.999729	0.110638	0.0406318
DPH2	gene_id DPH2; gene_name DPH2; p_id P42543; transcript_id NM_001384.4; tss_id TSS34830;	0.999729	0.128513	0.0406603
TMEM175	gene_id TMEM175; gene_name TMEM175; p_id P8300; transcript_id XM_005272301.1; tss_id TSS57441;	0.999729	0.355285	0.0408015
VTI1A	gene_id VTI1A; gene_name VTI1A; p_id P48051; transcript_id NM_145206.2; tss_id TSS58620;	0.999729	0.0986742	0.0408363
SETSIP	gene_id SETSIP; gene_name SETSIP; p_id P10861; transcript_id NM_001287737.1; tss_id TSS38193;	0.999729	0.294927	0.0409998
ZNF780B	gene_id ZNF780B; gene_name ZNF780B; p_id P19152; transcript_id NM_001005851.2; tss_id TSS9333;	0.999729	-0.183333	0.0410429
GTF3C5	gene_id GTF3C5; gene_name GTF3C5; p_id P3142; transcript_id NM_001286709.1; tss_id TSS52666;	0.999729	0.129743	0.0410902
GPSM1	gene_id GPSM1; gene_name GPSM1; p_id P39429; transcript_id NM_001145638.2; tss_id TSS16021;	0.999729	0.340946	0.0411585
TMEM50B	gene_id TMEM50B; gene_name TMEM50B; transcript_id rna81291; tss_id TSS62677;	0.999729	-0.114871	0.0412797
MAP2K2	gene_id MAP2K2; gene_name MAP2K2; p_id P41507; transcript_id NM_030662.3; tss_id TSS32548;	0.999729	0.179127	0.0413037
TMEM181	gene_id TMEM181; gene_name TMEM181; p_id P58792; transcript_id NM_020823.1; tss_id TSS58162;	0.999729	-0.0924683	0.0415151
ZNF592	gene_id ZNF592; gene_name ZNF592; p_id P33322; transcript_id NM_014630.2; tss_id TSS42888;	0.999729	-0.255594	0.0415369
KRT85	gene_id KRT85; gene_name KRT85; p_id P18912; transcript_id NM_002283.3; tss_id TSS36756;	0.999729	1.09106	0.0415626
RPS15	gene_id RPS15; gene_name RPS15; p_id P23387; transcript_id NM_001018.3; tss_id TSS915;	0.999729	0.143859	0.0416674
ICT1	gene_id ICT1; gene_name ICT1; p_id P25665; transcript_id NM_001545.1; tss_id TSS26834;	0.999729	0.106601	0.0416719
TUBA1A	gene_id TUBA1A; gene_name TUBA1A; p_id P3950; transcript_id NM_001270400.1; tss_id TSS51013;	0.999729	1.35161	0.0417946
GPR137	gene_id GPR137; gene_name GPR137; p_id P57475; transcript_id NM_001170726.1; tss_id TSS44839;	0.999729	0.316806	0.0419879
ZNF573	gene_id ZNF573; gene_name ZNF573; p_id P49300; transcript_id NM_152360.3; tss_id TSS42501;	0.999729	-0.252674	0.0420242
TLDC1	gene_id TLDC1; gene_name TLDC1; p_id P7060; transcript_id NM_020947.3; tss_id TSS24959;	0.999729	0.0719669	0.0420245
METTL22	gene_id METTL22; gene_name METTL22; p_id P34425; transcript_id XM_005255570.1; tss_id TSS31514;	0.999729	0.175788	0.0421559
MTX1	gene_id MTX1; gene_name MTX1; p_id P39998; transcript_id NM_198883.2; tss_id TSS2193;	0.999729	0.141369	0.0421899
HERC2P2	gene_id HERC2P2; gene_name HERC2P2; transcript_id rna60348; tss_id TSS2950;	0.999729	-0.25904	0.0422646
CCNT1	gene_id CCNT1; gene_name CCNT1; p_id P4531; transcript_id NM_001240.3; tss_id TSS54657;	0.999729	-0.0956828	0.0423185
ANKRD37	gene_id ANKRD37; gene_name ANKRD37; p_id P49142; transcript_id NM_181726.2; tss_id TSS16318;	0.999729	-0.312037	0.0423193
FANCM	gene_id FANCM; gene_name FANCM; p_id P2337; transcript_id NM_020937.2; tss_id TSS38682;	0.999729	-0.107754	0.0423975
SGOL1	gene_id SGOL1; gene_name SGOL1; p_id P32265; transcript_id NM_001199252.1; tss_id TSS25765;	0.999729	-0.131073	0.0424399
SNX8	gene_id SNX8; gene_name SNX8; p_id P32314; transcript_id NM_013321.2; tss_id TSS31025;	0.999729	0.148255	0.042622
APOLD1	gene_id APOLD1; gene_name APOLD1; p_id P58715; transcript_id NM_001130415.1; tss_id TSS26904;	0.999729	-0.193361	0.0426606
AGPAT4	gene_id AGPAT4; gene_name AGPAT4; p_id P27340; transcript_id XM_005267054.2; tss_id TSS13851;	0.999729	-0.128073	0.0426797
GUSBP11	gene_id GUSBP11; gene_name GUSBP11; transcript_id rna82410; tss_id TSS4064;	0.999729	-0.325477	0.0427371
RNVU1-19	geneID LOC101059998; gene_id RNVU1-19; gene_name RNVU1-19; transcript_id rna4566; tss_id TSS41452;	0.999729	-0.390774	0.0430513
MGAT4A	gene_id MGAT4A; gene_name MGAT4A; p_id P36274; transcript_id NM_001160154.1; tss_id TSS21951;	0.999729	-0.234287	0.043066
NFKBIE	gene_id NFKBIE; gene_name NFKBIE; p_id P49230; transcript_id NM_004556.2; tss_id TSS12288;	0.999729	0.207029	0.0431043
MFSD1	gene_id MFSD1; gene_name MFSD1; p_id P42354; transcript_id NM_001289407.1; tss_id TSS31092;	0.999729	-0.086519	0.0431815
SERPINF2	gene_id SERPINF2; gene_name SERPINF2; p_id P18958; transcript_id XM_005256698.2; tss_id TSS17794;	0.999729	0.545627	0.0432385
ZFYVE26	gene_id ZFYVE26; gene_name ZFYVE26; p_id P9937; transcript_id XM_006720093.1; tss_id TSS36201;	0.999729	-0.166811	0.0433403
AMDHD1	gene_id AMDHD1; gene_name AMDHD1; p_id P19296; transcript_id NM_152435.2; tss_id TSS42789;	0.999729	-0.586383	0.0433948
RNA45S5	gene_id RNA45S5; gene_name RNA45S5; transcript_id rna87645; tss_id TSS38194;	0.999729	0.760773	0.0434762
UNG	gene_id UNG; gene_name UNG; p_id P561; transcript_id NM_080911.2; tss_id TSS10935;	0.999729	0.0916663	0.0436193
ZBTB16	gene_id ZBTB16; gene_name ZBTB16; p_id P48487; transcript_id XM_006718899.1; tss_id TSS36986;	0.999729	0.281257	0.0436437
ZIC2	gene_id ZIC2; gene_name ZIC2; p_id P11918; transcript_id NM_007129.3; tss_id TSS10891;	0.999729	0.53408	0.0437395
NNT	gene_id NNT; gene_name NNT; p_id P5470; transcript_id NM_012343.3; tss_id TSS35322;	0.999729	-0.0809384	0.0437745
DCLK2	gene_id DCLK2; gene_name DCLK2; transcript_id rna22841; tss_id TSS34334;	0.999729	0.537686	0.0437771
CEP76	gene_id CEP76; gene_name CEP76; p_id P21832; transcript_id XM_005258149.2; tss_id TSS36016;	0.999729	-0.105154	0.0439905
APLF	gene_id APLF; gene_name APLF; p_id P27753; transcript_id NM_173545.2; tss_id TSS17914;	0.999729	-0.195329	0.0440792
ZNF420	gene_id ZNF420; gene_name ZNF420; p_id P44464; transcript_id XM_006723038.1; tss_id TSS9322;	0.999729	-0.180576	0.0442556
BANP	gene_id BANP; gene_name BANP; p_id P58002; transcript_id XM_006721218.1; tss_id TSS7578;	0.999729	-0.222274	0.0444212
ABHD3	gene_id ABHD3; gene_name ABHD3; p_id P37866; transcript_id NM_138340.4; tss_id TSS3264;	0.999729	-0.181649	0.0444781
XYLT2	gene_id XYLT2; gene_name XYLT2; p_id P17491; transcript_id NM_022167.3; tss_id TSS63044;	0.999729	0.150371	0.0444982
SLC39A1	gene_id SLC39A1; gene_name SLC39A1; p_id P6107; transcript_id NM_014437.4; tss_id TSS12448;	0.999729	0.0897951	0.044717
TAS2R19	gene_id TAS2R19; gene_name TAS2R19; p_id P56528; transcript_id NM_176888.1; tss_id TSS23839;	0.999729	-0.621537	0.0447747
SLC2A6	gene_id SLC2A6; gene_name SLC2A6; p_id P22973; transcript_id NM_017585.3; tss_id TSS20630;	0.999729	-0.547904	0.0447808
WDR45B	gene_id WDR45B; gene_name WDR45B; p_id P23427; transcript_id XM_005256377.2; tss_id TSS14638;	0.999729	0.0883552	0.0449261
LOC101929758	gene_id LOC101929758; gene_name LOC101929758; p_id P27859; transcript_id XM_005251123.2; tss_id TSS33965;	0.999729	-0.329358	0.0451533
SYNGR2	gene_id SYNGR2; gene_name SYNGR2; p_id P38440; transcript_id XM_005257792.2; tss_id TSS39355;	0.999729	0.119148	0.0451879
C1orf21	gene_id C1orf21; gene_name C1orf21; p_id P481; transcript_id NM_030806.3; tss_id TSS55014;	0.999729	-0.10011	0.0453619
SCRN1	gene_id SCRN1; gene_name SCRN1; p_id P46168; transcript_id XM_005249918.2; tss_id TSS34507;	0.999729	0.0698186	0.0453941
GEMIN8	gene_id GEMIN8; gene_name GEMIN8; p_id P40444; transcript_id XM_006724501.1; tss_id TSS11242;	0.999729	-0.16205	0.0455159
FAM199X	gene_id FAM199X; gene_name FAM199X; p_id P50872; transcript_id NM_207318.3; tss_id TSS38777;	0.999729	-0.0851492	0.045619
ZBTB22	gene_id ZBTB22; gene_name ZBTB22; p_id P40897; transcript_id NM_005453.4; tss_id TSS17126;	0.999729	0.322496	0.0456385
SH3PXD2A-AS1	gene_id SH3PXD2A-AS1; gene_name SH3PXD2A-AS1; transcript_id rna45590; tss_id TSS34552;	0.999729	0.177027	0.045887
TMEM40	gene_id TMEM40; gene_name TMEM40; p_id P18027; transcript_id NM_001284406.1; tss_id TSS32488;	0.999729	-0.192324	0.0460681
ZNF511	gene_id ZNF511; gene_name ZNF511; p_id P55238; transcript_id NM_145806.2; tss_id TSS32599;	0.999729	0.138132	0.0463889
ST3GAL1	gene_id ST3GAL1; gene_name ST3GAL1; p_id P659; transcript_id XM_005251023.1; tss_id TSS3436;	0.999729	0.189235	0.0464632
MGAT1	gene_id MGAT1; gene_name MGAT1; p_id P51279; transcript_id XM_006714866.1; tss_id TSS28825;	0.999729	0.0999275	0.046515
SIPA1	gene_id SIPA1; gene_name SIPA1; p_id P48239; transcript_id NM_006747.3; tss_id TSS16223;	0.999729	0.22326	0.0466481
BCL2	gene_id BCL2; gene_name BCL2; p_id P51322; transcript_id NM_000633.2; tss_id TSS35996;	0.999729	-0.280007	0.0466548
TMEM223	gene_id TMEM223; gene_name TMEM223; p_id P3809; transcript_id NM_001080501.2; tss_id TSS49434;	0.999729	0.132923	0.0467262
TRNAI4	gene_id TRNAI4; gene_name TRNAI4; transcript_id rna28012; tss_id TSS54597;	0.999729	-0.493936	0.0473171
TYW1B	gene_id TYW1B; gene_name TYW1B; p_id P1055; transcript_id NM_001145441.1; tss_id TSS16326;	0.999729	-0.26671	0.0473875
PPP4C	gene_id PPP4C; gene_name PPP4C; p_id P24149; transcript_id XM_005255421.1; tss_id TSS62626;	0.999729	0.101185	0.0476157
UBTF	gene_id UBTF; gene_name UBTF; transcript_id rna69545; tss_id TSS8328;	0.999729	0.0913906	0.0476729
NAB2	gene_id NAB2; gene_name NAB2; p_id P2871; transcript_id XM_005268894.2; tss_id TSS57907;	0.999729	0.129226	0.0478476
RAB3IP	gene_id RAB3IP; gene_name RAB3IP; p_id P43929; transcript_id XM_006719227.1; tss_id TSS42617;	0.999729	-0.124341	0.0478681
BLOC1S4	gene_id BLOC1S4; gene_name BLOC1S4; p_id P6207; transcript_id NM_018366.2; tss_id TSS43376;	0.999729	0.145726	0.0479589
WBSCR16	gene_id WBSCR16; gene_name WBSCR16; p_id P34773; transcript_id NM_148842.2; tss_id TSS24285;	0.999729	0.0954849	0.0480596
WHAMMP1	gene_id WHAMMP1; gene_name WHAMMP1; transcript_id rna60670; tss_id TSS62315;	0.999729	0.320079	0.048077
PATL1	gene_id PATL1; gene_name PATL1; p_id P350; transcript_id XM_005273833.2; tss_id TSS60712;	0.999729	-0.269864	0.0480797
C18orf54	gene_id C18orf54; gene_name C18orf54; p_id P5979; transcript_id XM_005258201.1; tss_id TSS20365;	0.999729	-0.152386	0.0481086
RANBP3	gene_id RANBP3; gene_name RANBP3; p_id P32218; transcript_id NM_007320.2; tss_id TSS496;	0.999729	0.114112	0.0481166
HDGFRP2	gene_id HDGFRP2; gene_name HDGFRP2; p_id P26109; transcript_id NM_001001520.1; tss_id TSS18456;	0.999729	0.193384	0.0483751
ZNF248	gene_id ZNF248; gene_name ZNF248; transcript_id rna43499; tss_id TSS4732;	0.999729	-0.151914	0.0484452
TRAPPC3	gene_id TRAPPC3; gene_name TRAPPC3; transcript_id rna1997; tss_id TSS55634;	0.999729	0.08075	0.0484529
PDLIM1	gene_id PDLIM1; gene_name PDLIM1; p_id P28217; transcript_id NM_020992.3; tss_id TSS40899;	0.999729	0.0818549	0.0485202
IFIT1	gene_id IFIT1; gene_name IFIT1; p_id P49380; transcript_id NM_001270927.1; tss_id TSS46117;	0.999729	0.267146	0.0485357
KLHL2	gene_id KLHL2; gene_name KLHL2; p_id P57302; transcript_id NM_007246.3; tss_id TSS40647;	0.999729	-0.0883418	0.0489975
KRT81	gene_id KRT81; gene_name KRT81; p_id P21844; transcript_id NM_002281.3; tss_id TSS8754;	0.999729	0.0876992	0.0490715
DLK2	gene_id DLK2; gene_name DLK2; p_id P589; transcript_id NM_023932.3; tss_id TSS15349;	0.999729	0.2548	0.04933
ARL8A	gene_id ARL8A; gene_name ARL8A; p_id P4079; transcript_id NM_138795.3; tss_id TSS63471;	0.999729	0.144008	0.0493365
TIMP3	gene_id TIMP3; gene_name TIMP3; p_id P31458; transcript_id NM_000362.4; tss_id TSS47781;	0.999729	-0.254152	0.0494672
LOC102723405	gene_id LOC102723405; gene_name LOC102723405; transcript_id rna25300; tss_id TSS28771;	0.999729	-0.327526	0.0495445
CPT1A	gene_id CPT1A; gene_name CPT1A; p_id P22876; transcript_id XM_005273763.1; tss_id TSS30959;	0.999729	0.106678	0.0496582
ZNF584	gene_id ZNF584; gene_name ZNF584; p_id P24923; transcript_id XM_005258628.2; tss_id TSS58715;	0.999729	0.142928	0.0498409
CCDC144B	gene_id CCDC144B; gene_name CCDC144B; transcript_id rna68060; tss_id TSS17896;	0.999729	-0.248522	0.0499207
FAM127B	gene_id FAM127B; gene_name FAM127B; p_id P6279; transcript_id NM_001134321.1; tss_id TSS29785;	0.999729	0.245752	0.0499258
PNPLA4	gene_id PNPLA4; gene_name PNPLA4; p_id P17649; transcript_id NM_001142389.1; tss_id TSS28537;	0.999729	0.142586	0.0499462
AKR7A2	gene_id AKR7A2; gene_name AKR7A2; p_id P47495; transcript_id NM_003689.3; tss_id TSS27263;	0.999729	0.11464	0.049978

## Sheet: Table 2
Table 2	SUN1L KDEL 2h SMG vs 1G, P≤0.05
Human Symbol	Attributes	Adjusted PValue	logFC	PValue
IQGAP3	gene_id IQGAP3; gene_name IQGAP3; p_id P47719; transcript_id NM_178229.4; tss_id TSS37286;	0.467764	0.293639	0.000151324
LINC-PINT	gene_id LINC-PINT; gene_name LINC-PINT; transcript_id rna34926; tss_id TSS18853;	0.467764	0.444142	0.000184316
LOC441666	gene_id LOC441666; gene_name LOC441666; transcript_id rna43553; tss_id TSS23095;	0.467764	0.412497	0.00022958
KDM3B	gene_id KDM3B; gene_name KDM3B; p_id P58765; transcript_id NM_016604.3; tss_id TSS1946;	0.467764	0.21437	0.000234846
FYCO1	gene_id FYCO1; gene_name FYCO1; p_id P3963; transcript_id NM_024513.3; tss_id TSS36885;	0.467764	0.339555	0.000242398
CLK4	gene_id CLK4; gene_name CLK4; p_id P25779; transcript_id XM_005265947.2; tss_id TSS34676;	0.467764	0.356515	0.000431673
PER3	gene_id PER3; gene_name PER3; p_id P37069; transcript_id XM_005263527.2; tss_id TSS62934;	0.467764	0.822518	0.000501638
ZFC3H1	gene_id ZFC3H1; gene_name ZFC3H1; p_id P25436; transcript_id NM_144982.4; tss_id TSS39912;	0.467764	0.240319	0.000501774
WDR52	gene_id WDR52; gene_name WDR52; p_id P6234; transcript_id NM_001164496.1; tss_id TSS28062;	0.467764	0.398863	0.000534871
MMP14	gene_id MMP14; gene_name MMP14; p_id P42881; transcript_id NM_004995.3; tss_id TSS40587;	0.467764	0.155272	0.000565609
KCNQ1OT1	gene_id KCNQ1OT1; gene_name KCNQ1OT1; transcript_id rna46749; tss_id TSS25857;	0.467764	0.525429	0.000682668
ZBTB40	gene_id ZBTB40; gene_name ZBTB40; p_id P10140; transcript_id NM_014870.3; tss_id TSS5803;	0.467764	0.261677	0.000682738
CAMKK2	gene_id CAMKK2; gene_name CAMKK2; p_id P51273; transcript_id NM_001270486.1; tss_id TSS48681;	0.467764	0.166729	0.000731903
RPL6	gene_id RPL6; gene_name RPL6; p_id P57622; transcript_id XM_006719547.1; tss_id TSS30940;	0.467764	-0.132535	0.000763048
SNORD50B	gene_id SNORD50B; gene_name SNORD50B; transcript_id rna30071; tss_id TSS50803;	0.467764	0.411643	0.00077307
RBM41	gene_id RBM41; gene_name RBM41; p_id P1762; transcript_id NM_001171080.1; tss_id TSS31855;	0.467764	0.244542	0.000786235
SGSM2	gene_id SGSM2; gene_name SGSM2; p_id P24045; transcript_id NM_014853.2; tss_id TSS46402;	0.467764	0.328206	0.000796768
SYT14	gene_id SYT14; gene_name SYT14; p_id P2240; transcript_id NM_001256006.1; tss_id TSS9646;	0.467764	0.499083	0.000797975
PSMD6-AS2	gene_id PSMD6-AS2; gene_name PSMD6-AS2; transcript_id rna17262; tss_id TSS770;	0.467764	0.754424	0.000812024
BMS1P5	gene_id BMS1P5; gene_name BMS1P5; transcript_id rna43730; tss_id TSS44972;	0.467764	0.943247	0.000845209
RP5-1057J7.6	gene_id RP5-1057J7.6; gene_name RP5-1057J7.6; transcript_id rna1248; tss_id TSS13404;	0.467764	0.646522	0.000892089
RPL18A	gene_id RPL18A; gene_name RPL18A; p_id P48001; transcript_id NM_000980.3; tss_id TSS323;	0.467764	-0.166864	0.000906385
LOC286437	gene_id LOC286437; gene_name LOC286437; transcript_id rna85955; tss_id TSS6620;	0.467764	0.856454	0.000931808
VPS25	gene_id VPS25; gene_name VPS25; p_id P49057; transcript_id NM_032353.3; tss_id TSS24656;	0.467764	-0.150218	0.000972915
NOMO3	gene_id NOMO3; gene_name NOMO3; p_id P1059; transcript_id NM_001004067.3; tss_id TSS8835;	0.467764	0.76	0.000993977
ATP6V1D	gene_id ATP6V1D; gene_name ATP6V1D; p_id P749; transcript_id NM_015994.3; tss_id TSS59486;	0.467764	-0.123249	0.000996468
LOC101929500	gene_id LOC101929500; gene_name LOC101929500; transcript_id rna9747; tss_id TSS14757;	0.467764	0.611216	0.00104002
DYNC1H1	gene_id DYNC1H1; gene_name DYNC1H1; p_id P13534; transcript_id NM_001376.4; tss_id TSS59933;	0.467764	0.252108	0.00107057
GOLGA8B	gene_id GOLGA8B; gene_name GOLGA8B; p_id P9872; transcript_id XM_005254389.2; tss_id TSS48280;	0.467764	0.54977	0.00108839
COPS6	gene_id COPS6; gene_name COPS6; p_id P15219; transcript_id NM_006833.4; tss_id TSS24375;	0.467764	-0.159606	0.00111434
IFI44	gene_id IFI44; gene_name IFI44; p_id P16277; transcript_id NM_006417.4; tss_id TSS32875;	0.474154	0.331578	0.00116722
CLK1	gene_id CLK1; gene_name CLK1; p_id P59381; transcript_id NM_001162407.1; tss_id TSS18581;	0.47703	0.295281	0.00121218
MRPS12	gene_id MRPS12; gene_name MRPS12; p_id P43004; transcript_id NM_033362.3; tss_id TSS60342;	0.48063	-0.16302	0.00133257
ATP5A1	gene_id ATP5A1; gene_name ATP5A1; p_id P33074; transcript_id NM_001001937.1; tss_id TSS13252;	0.48063	-0.113673	0.00135436
RPL13AP5	gene_id RPL13AP5; gene_name RPL13AP5; transcript_id rna45134; tss_id TSS16779;	0.48063	-0.263846	0.00140743
ZNF236	gene_id ZNF236; gene_name ZNF236; p_id P54746; transcript_id XM_006722541.1; tss_id TSS19077;	0.48063	0.176963	0.00142448
AMBRA1	gene_id AMBRA1; gene_name AMBRA1; p_id P7491; transcript_id XM_005253012.2; tss_id TSS44984;	0.48063	0.294144	0.0016372
SYNE2	gene_id SYNE2; gene_name SYNE2; p_id P4281; transcript_id NM_015180.4; tss_id TSS42997;	0.48063	0.217744	0.00166126
GIT1	gene_id GIT1; gene_name GIT1; p_id P33910; transcript_id NM_001085454.1; tss_id TSS8099;	0.48063	0.406572	0.00166278
RP5-1180C10.2	gene_id RP5-1180C10.2; gene_name RP5-1180C10.2; transcript_id rna6911; tss_id TSS47724;	0.48063	0.844112	0.00169029
ZNF91	gene_id ZNF91; gene_name ZNF91; transcript_id rna75300; tss_id TSS59186;	0.48063	0.249108	0.00178792
MRPS7	gene_id MRPS7; gene_name MRPS7; p_id P238; transcript_id NM_015971.3; tss_id TSS25109;	0.48063	-0.145601	0.00184185
BCAS3	gene_id BCAS3; gene_name BCAS3; p_id P14684; transcript_id NM_001099432.1; tss_id TSS53187;	0.48063	0.280364	0.00185126
EEF1A1	gene_id EEF1A1; gene_name EEF1A1; p_id P10398; transcript_id NM_001402.5; tss_id TSS10643;	0.48063	-0.124646	0.00185251
MRPL34	gene_id MRPL34; gene_name MRPL34; p_id P47592; transcript_id NM_023937.3; tss_id TSS46746;	0.48063	-0.181001	0.00187511
YARS2	gene_id YARS2; gene_name YARS2; transcript_id rna52564; tss_id TSS59031;	0.48063	-0.128571	0.00188017
RAB11FIP2	gene_id RAB11FIP2; gene_name RAB11FIP2; p_id P33432; transcript_id NM_014904.2; tss_id TSS4477;	0.48063	0.164329	0.0019001
CCDC14	gene_id CCDC14; gene_name CCDC14; p_id P13611; transcript_id XM_005247715.2; tss_id TSS52558;	0.48063	0.250347	0.00191476
LOC646719	gene_id LOC646719; gene_name LOC646719; transcript_id rna24015; tss_id TSS39085;	0.48063	0.377522	0.00192504
STRIP1	gene_id STRIP1; gene_name STRIP1; p_id P1969; transcript_id NM_001270768.1; tss_id TSS16544;	0.48063	0.25802	0.00196958
NBPF11	gene_id NBPF11; gene_name NBPF11; transcript_id rna4812; tss_id TSS55146;	0.48063	0.401164	0.0019811
PEBP1	gene_id PEBP1; gene_name PEBP1; p_id P4981; transcript_id NM_002567.2; tss_id TSS34456;	0.48063	-0.0970083	0.00198466
ANKRD36	gene_id ANKRD36; gene_name ANKRD36; p_id P56819; transcript_id XM_006712514.1; tss_id TSS873;	0.481524	0.444176	0.00212227
PSMB5	gene_id PSMB5; gene_name PSMB5; p_id P49714; transcript_id XM_005267871.2; tss_id TSS29206;	0.481524	-0.149864	0.00216768
XIST	gene_id XIST; gene_name XIST; transcript_id rna85542; tss_id TSS7543;	0.481524	0.498063	0.00220362
CHD8	gene_id CHD8; gene_name CHD8; p_id P57519; transcript_id NM_001170629.1; tss_id TSS29225;	0.481524	0.164803	0.00222354
WHSC1L1	gene_id WHSC1L1; gene_name WHSC1L1; p_id P45739; transcript_id XM_005273547.1; tss_id TSS8892;	0.481524	0.157146	0.00226785
RICTOR	gene_id RICTOR; gene_name RICTOR; p_id P45575; transcript_id XM_006714463.1; tss_id TSS6021;	0.481524	0.169249	0.00227698
CSRP2	gene_id CSRP2; gene_name CSRP2; p_id P25553; transcript_id XM_005268678.2; tss_id TSS20913;	0.481524	-0.219681	0.00229637
ZNF292	gene_id ZNF292; gene_name ZNF292; p_id P29203; transcript_id NM_015021.1; tss_id TSS61642;	0.481524	0.160751	0.00233861
ZBTB34	gene_id ZBTB34; gene_name ZBTB34; p_id P18843; transcript_id NM_001099270.1; tss_id TSS51031;	0.481524	0.206845	0.00235668
ANKRD36B	gene_id ANKRD36B; gene_name ANKRD36B; p_id P23018; transcript_id XM_006712661.1; tss_id TSS57576;	0.481524	0.410918	0.00237072
ZNHIT3	gene_id ZNHIT3; gene_name ZNHIT3; p_id P27074; transcript_id NM_004773.3; tss_id TSS466;	0.485566	-0.128645	0.00242918
AHSA2	gene_id AHSA2; gene_name AHSA2; p_id P35184; transcript_id NM_152392.3; tss_id TSS56838;	0.492467	0.442738	0.00250281
KIAA1598	gene_id KIAA1598; gene_name KIAA1598; p_id P39787; transcript_id NM_018330.6; tss_id TSS57047;	0.503158	0.281467	0.00260178
NUDT1	gene_id NUDT1; gene_name NUDT1; p_id P36590; transcript_id NM_198948.1; tss_id TSS31340;	0.503158	-0.230635	0.00276369
TIMMDC1	gene_id TIMMDC1; gene_name TIMMDC1; p_id P49676; transcript_id NM_016589.3; tss_id TSS27662;	0.503158	-0.133132	0.0027771
FSIP2	gene_id FSIP2; gene_name FSIP2; p_id P10719; transcript_id NM_173651.2; tss_id TSS24428;	0.503158	0.744762	0.0028039
C5orf63	gene_id C5orf63; gene_name C5orf63; p_id P41331; transcript_id NM_001164479.1; tss_id TSS1634;	0.503158	0.352095	0.00286836
PPP1R10	gene_id PPP1R10; gene_name PPP1R10; p_id P31804; transcript_id NM_002714.3; tss_id TSS47100;	0.503158	0.190587	0.00290016
MED13L	gene_id MED13L; gene_name MED13L; p_id P48368; transcript_id XM_006719305.1; tss_id TSS50356;	0.503158	0.181922	0.00292139
ZNF532	gene_id ZNF532; gene_name ZNF532; p_id P3026; transcript_id NM_018181.4; tss_id TSS42527;	0.503158	0.187825	0.00297182
GOLGA8A	gene_id GOLGA8A; gene_name GOLGA8A; transcript_id rna60726; tss_id TSS1030;	0.503158	0.471009	0.00297285
NISCH	gene_id NISCH; gene_name NISCH; p_id P7965; transcript_id NM_001276293.1; tss_id TSS27719;	0.503158	0.269441	0.00304406
SDHB	gene_id SDHB; gene_name SDHB; p_id P49132; transcript_id NM_003000.2; tss_id TSS31007;	0.503158	-0.131772	0.00315641
SNORD14C	gene_id SNORD14C; gene_name SNORD14C; transcript_id rna51020; tss_id TSS38651;	0.503158	0.539521	0.00319906
GCHFR	gene_id GCHFR; gene_name GCHFR; p_id P31162; transcript_id NM_005258.2; tss_id TSS49340;	0.503158	-0.337101	0.00321421
EMC9	gene_id EMC9; gene_name EMC9; transcript_id rna57934; tss_id TSS34711;	0.503158	-0.237703	0.00322264
FAM120A	gene_id FAM120A; gene_name FAM120A; p_id P12316; transcript_id NM_001286723.1; tss_id TSS54604;	0.503158	0.149682	0.00323662
C1orf63	gene_id C1orf63; gene_name C1orf63; transcript_id rna1368; tss_id TSS37558;	0.503158	0.308635	0.00325411
TTC14	gene_id TTC14; gene_name TTC14; p_id P29293; transcript_id NM_133462.3; tss_id TSS15789;	0.503158	0.186154	0.00325901
HESX1	gene_id HESX1; gene_name HESX1; p_id P54236; transcript_id XM_005265526.2; tss_id TSS27821;	0.503158	0.744021	0.00329104
PYGO1	gene_id PYGO1; gene_name PYGO1; p_id P39130; transcript_id NM_015617.2; tss_id TSS14219;	0.503158	0.224321	0.00336686
FIS1	gene_id FIS1; gene_name FIS1; p_id P25268; transcript_id NM_016068.2; tss_id TSS29622;	0.503158	-0.168443	0.00337786
ANKFY1	gene_id ANKFY1; gene_name ANKFY1; p_id P38707; transcript_id NM_016376.3; tss_id TSS56639;	0.503158	0.1242	0.00339621
ASH1L	gene_id ASH1L; gene_name ASH1L; p_id P26519; transcript_id XM_006711452.1; tss_id TSS38898;	0.505539	0.16951	0.00346061
ZNF714	gene_id ZNF714; gene_name ZNF714; p_id P28881; transcript_id NM_182515.3; tss_id TSS5092;	0.505539	0.186719	0.00357469
ALKBH1	gene_id ALKBH1; gene_name ALKBH1; p_id P17568; transcript_id NM_006020.2; tss_id TSS51467;	0.505539	-0.191878	0.00360084
RPL13A	gene_id RPL13A; gene_name RPL13A; transcript_id rna77204; tss_id TSS51996;	0.505539	-0.137342	0.00377726
CCDC144A	gene_id CCDC144A; gene_name CCDC144A; p_id P43560; transcript_id XM_006721608.1; tss_id TSS21086;	0.505539	0.40133	0.00381236
CCT3	gene_id CCT3; gene_name CCT3; p_id P22037; transcript_id NM_001008800.2; tss_id TSS2199;	0.505539	-0.111013	0.00381686
URB1	gene_id URB1; gene_name URB1; p_id P43841; transcript_id NM_014825.2; tss_id TSS52861;	0.505539	0.196049	0.00381909
CPSF6	gene_id CPSF6; gene_name CPSF6; p_id P39821; transcript_id XM_005268588.1; tss_id TSS54286;	0.505539	0.210342	0.00383672
MED6	gene_id MED6; gene_name MED6; p_id P12396; transcript_id NM_001284211.1; tss_id TSS4122;	0.505539	-0.137897	0.0039476
MGST3	gene_id MGST3; gene_name MGST3; p_id P1561; transcript_id NM_004528.3; tss_id TSS21918;	0.505539	-0.155008	0.00399376
LOC101928946	gene_id LOC101928946; gene_name LOC101928946; transcript_id rna31371; tss_id TSS23464;	0.505539	0.917162	0.0040063
MALAT1	gene_id MALAT1; gene_name MALAT1; transcript_id rna49018; tss_id TSS23341;	0.505539	0.515877	0.00403296
GNPAT	gene_id GNPAT; gene_name GNPAT; p_id P34640; transcript_id NM_014236.3; tss_id TSS41132;	0.505539	-0.10503	0.00403563
LOC101928801	gene_id LOC101928801; gene_name LOC101928801; transcript_id rna60; tss_id TSS49237;	0.505539	0.837267	0.0040775
OAZ1	gene_id OAZ1; gene_name OAZ1; p_id P45262; transcript_id NM_004152.2; tss_id TSS19501;	0.505539	-0.126001	0.00408113
LOC101929521	gene_id LOC101929521; gene_name LOC101929521; transcript_id rna9752; tss_id TSS60535;	0.505539	0.637637	0.00409045
CISD3	gene_id CISD3; gene_name CISD3; p_id P58268; transcript_id NM_001136498.1; tss_id TSS34233;	0.505539	-0.177708	0.00411676
FBXW8	gene_id FBXW8; gene_name FBXW8; p_id P5475; transcript_id XM_005253866.1; tss_id TSS39678;	0.505539	0.351612	0.00425423
IMP3	gene_id IMP3; gene_name IMP3; p_id P11630; transcript_id NM_018285.3; tss_id TSS36240;	0.505539	-0.15273	0.00438383
DENND1B	gene_id DENND1B; gene_name DENND1B; p_id P37332; transcript_id NM_001195215.1; tss_id TSS33994;	0.505539	0.155253	0.00451737
HERPUD1	gene_id HERPUD1; gene_name HERPUD1; p_id P20577; transcript_id XM_006721352.1; tss_id TSS62795;	0.505539	-0.361474	0.00454239
COL12A1	gene_id COL12A1; gene_name COL12A1; p_id P23058; transcript_id XM_006715334.1; tss_id TSS29521;	0.505539	0.291351	0.00454629
ZNF592	gene_id ZNF592; gene_name ZNF592; p_id P33322; transcript_id NM_014630.2; tss_id TSS42888;	0.505539	0.362768	0.00459543
NBPF19	gene_id NBPF19; gene_name NBPF19; p_id P10495; transcript_id XM_003960069.3; tss_id TSS47306;	0.505539	0.192068	0.00460267
SRD5A3	gene_id SRD5A3; gene_name SRD5A3; p_id P38438; transcript_id NM_024592.4; tss_id TSS12196;	0.505539	-0.174858	0.00476766
TRAF5	gene_id TRAF5; gene_name TRAF5; p_id P12155; transcript_id XM_006711524.1; tss_id TSS3106;	0.505539	0.179572	0.00481881
RPS7	gene_id RPS7; gene_name RPS7; p_id P26743; transcript_id NM_001011.3; tss_id TSS9060;	0.505539	-0.145828	0.00490756
HTRA2	gene_id HTRA2; gene_name HTRA2; p_id P51389; transcript_id NM_013247.4; tss_id TSS28054;	0.505539	-0.148955	0.00494667
N4BP2L2-IT2	gene_id N4BP2L2-IT2; gene_name N4BP2L2-IT2; transcript_id rna56160; tss_id TSS29809;	0.505539	0.491408	0.00496913
APRT	gene_id APRT; gene_name APRT; p_id P28465; transcript_id NM_001030018.1; tss_id TSS13211;	0.505539	-0.125121	0.00499375
AGAP5	gene_id AGAP5; gene_name AGAP5; p_id P36720; transcript_id NM_001144000.1; tss_id TSS57444;	0.505539	0.804332	0.00502962
OAS3	gene_id OAS3; gene_name OAS3; p_id P24256; transcript_id NM_006187.2; tss_id TSS30639;	0.505539	0.247122	0.00509746
ZNF326	gene_id ZNF326; gene_name ZNF326; p_id P25181; transcript_id NM_182976.2; tss_id TSS62536;	0.505539	0.193742	0.00513789
ARMCX5-GPRASP2	gene_id ARMCX5-GPRASP2; gene_name ARMCX5-GPRASP2; p_id P14374; transcript_id NM_001199818.1; tss_id TSS58531;	0.505539	-0.476495	0.00514537
LOC102724517	gene_id LOC102724517; gene_name LOC102724517; transcript_id rna68272; tss_id TSS50801;	0.505539	0.60194	0.00516837
SON	gene_id SON; gene_name SON; p_id P7845; transcript_id NM_032195.2; tss_id TSS50036;	0.505539	0.184213	0.00518984
POLE	gene_id POLE; gene_name POLE; p_id P21189; transcript_id NM_006231.3; tss_id TSS47406;	0.505539	0.198177	0.0052156
ZNF33A	gene_id ZNF33A; gene_name ZNF33A; p_id P39140; transcript_id NM_001278177.1; tss_id TSS32393;	0.505539	0.190328	0.00526307
GCC2	gene_id GCC2; gene_name GCC2; p_id P18604; transcript_id NM_181453.3; tss_id TSS49139;	0.505539	0.187504	0.00535017
HNRNPU-AS1	gene_id HNRNPU-AS1; gene_name HNRNPU-AS1; transcript_id rna8707; tss_id TSS875;	0.505539	0.434306	0.00540401
LRRC69	gene_id LRRC69; gene_name LRRC69; p_id P42502; transcript_id NM_001129890.1; tss_id TSS63525;	0.505539	0.54121	0.00541356
RPL23AP82	gene_id RPL23AP82; gene_name RPL23AP82; transcript_id rna83927; tss_id TSS37480;	0.505539	-0.281537	0.00542516
OIP5	gene_id OIP5; gene_name OIP5; p_id P24272; transcript_id NM_007280.1; tss_id TSS18733;	0.505539	-0.180199	0.00543125
PFDN6	gene_id PFDN6; gene_name PFDN6; p_id P56952; transcript_id NM_001265596.1; tss_id TSS38932;	0.505539	-0.150354	0.00553915
ASXL1	gene_id ASXL1; gene_name ASXL1; p_id P58371; transcript_id XM_006723731.1; tss_id TSS33766;	0.505539	0.166922	0.00554932
NKTR	gene_id NKTR; gene_name NKTR; p_id P51044; transcript_id NM_005385.3; tss_id TSS11694;	0.505539	0.275585	0.00556377
LOC101926980	gene_id LOC101926980; gene_name LOC101926980; transcript_id rna8098; tss_id TSS51804;	0.505539	0.376998	0.00557754
FAM219B	gene_id FAM219B; gene_name FAM219B; p_id P57993; transcript_id NM_020447.3; tss_id TSS32718;	0.505539	0.20707	0.00563844
WDR54	gene_id WDR54; gene_name WDR54; p_id P32273; transcript_id XM_006712111.1; tss_id TSS28444;	0.505539	-0.246053	0.00568656
PRDM8	gene_id PRDM8; gene_name PRDM8; p_id P52772; transcript_id XM_005263144.1; tss_id TSS60345;	0.505539	0.672087	0.00570065
RNU6-26P	gene_id RNU6-26P; gene_name RNU6-26P; transcript_id rna17605; tss_id TSS30125;	0.505539	0.786445	0.00570195
RFX3	gene_id RFX3; gene_name RFX3; p_id P47247; transcript_id XM_006716845.1; tss_id TSS12588;	0.505539	0.353155	0.00571597
OSCP1	gene_id OSCP1; gene_name OSCP1; p_id P34843; transcript_id NM_145047.4; tss_id TSS43699;	0.505539	-0.323153	0.00571623
USPL1	gene_id USPL1; gene_name USPL1; p_id P7315; transcript_id NM_005800.4; tss_id TSS5127;	0.505539	0.161099	0.00573833
ITPR1	gene_id ITPR1; gene_name ITPR1; p_id P22904; transcript_id XM_006713133.1; tss_id TSS7005;	0.505539	0.252488	0.00576324
LOC727896	gene_id LOC727896; gene_name LOC727896; transcript_id rna71906; tss_id TSS27638;	0.505539	0.37913	0.00578471
MDN1	gene_id MDN1; gene_name MDN1; p_id P17852; transcript_id XM_006715404.1; tss_id TSS53144;	0.505539	0.198627	0.00593846
ZNF107	gene_id ZNF107; gene_name ZNF107; transcript_id rna33084; tss_id TSS10890;	0.505539	0.25556	0.0060442
PITPNA-AS1	gene_id PITPNA-AS1; gene_name PITPNA-AS1; transcript_id rna66892; tss_id TSS7645;	0.505539	-0.232527	0.0060779
PAAF1	gene_id PAAF1; gene_name PAAF1; p_id P14130; transcript_id NM_001267806.1; tss_id TSS15298;	0.505539	-0.176583	0.00608109
CKS1B	gene_id CKS1B; gene_name CKS1B; p_id P4136; transcript_id NM_001826.2; tss_id TSS37209;	0.505539	-0.138336	0.0061729
ATXN7	gene_id ATXN7; gene_name ATXN7; p_id P312; transcript_id NM_000333.3; tss_id TSS28164;	0.505539	0.243309	0.00617644
RPSAP58	gene_id RPSAP58; gene_name RPSAP58; transcript_id rna75312; tss_id TSS3869;	0.505539	-0.171768	0.00621151
ATP6AP1L	gene_id ATP6AP1L; gene_name ATP6AP1L; p_id P44089; transcript_id NM_001017971.1; tss_id TSS56982;	0.505539	-0.754603	0.00626284
PRR14L	gene_id PRR14L; gene_name PRR14L; p_id P38337; transcript_id XM_006724219.1; tss_id TSS17843;	0.505539	0.153164	0.00629154
FMO5	gene_id FMO5; gene_name FMO5; p_id P21794; transcript_id NM_001144829.2; tss_id TSS12355;	0.505539	-0.383016	0.00633861
GPX1	gene_id GPX1; gene_name GPX1; p_id P671; transcript_id NM_000581.2; tss_id TSS47916;	0.505539	-0.181347	0.00640466
PNPLA4	gene_id PNPLA4; gene_name PNPLA4; p_id P17649; transcript_id NM_001142389.1; tss_id TSS28537;	0.505539	-0.202984	0.00640953
ARHGEF7	gene_id ARHGEF7; gene_name ARHGEF7; p_id P49361; transcript_id NM_001113512.1; tss_id TSS49838;	0.505539	0.247928	0.00642858
METTL2A	gene_id METTL2A; gene_name METTL2A; p_id P55898; transcript_id NM_181725.3; tss_id TSS23592;	0.505539	-0.161394	0.00643516
STK10	gene_id STK10; gene_name STK10; p_id P35448; transcript_id NM_005990.3; tss_id TSS25459;	0.505539	0.155833	0.00644215
PIGH	gene_id PIGH; gene_name PIGH; p_id P21371; transcript_id NM_004569.3; tss_id TSS14826;	0.505539	-0.168865	0.0064441
ARID4A	gene_id ARID4A; gene_name ARID4A; p_id P1926; transcript_id XM_005267964.1; tss_id TSS12224;	0.505539	0.225024	0.00645668
RNR1	gene_id RNR1; gene_name RNR1; transcript_id rna95559; tss_id TSS6517;	0.505539	-2.20507	0.00647242
ZNF566	gene_id ZNF566; gene_name ZNF566; p_id P15310; transcript_id NM_001145343.1; tss_id TSS44913;	0.505539	0.414812	0.006518
PSMB1	gene_id PSMB1; gene_name PSMB1; p_id P13108; transcript_id NM_002793.3; tss_id TSS62441;	0.505539	-0.133685	0.00663147
AMOTL2	gene_id AMOTL2; gene_name AMOTL2; p_id P19293; transcript_id NM_016201.3; tss_id TSS37694;	0.505539	0.237626	0.00663649
MIR4712	gene_id MIR4712; gene_name MIR4712; transcript_id rna61355; tss_id TSS32648;	0.505539	0.617749	0.00664684
SPTBN1	gene_id SPTBN1; gene_name SPTBN1; p_id P20474; transcript_id NM_003128.2; tss_id TSS17922;	0.505539	0.156614	0.00668922
PNISR	gene_id PNISR; gene_name PNISR; p_id P15554; transcript_id XM_006715452.1; tss_id TSS40407;	0.505539	0.240305	0.00669931
MTOR	gene_id MTOR; gene_name MTOR; p_id P48180; transcript_id NM_004958.3; tss_id TSS34101;	0.505539	0.148689	0.00694045
ZNF117	gene_id ZNF117; gene_name ZNF117; p_id P56869; transcript_id NM_015852.3; tss_id TSS25626;	0.505539	0.337766	0.00699549
POU2F1	gene_id POU2F1; gene_name POU2F1; p_id P2968; transcript_id NM_001198786.1; tss_id TSS23597;	0.505539	0.25574	0.0070428
TMEM180	gene_id TMEM180; gene_name TMEM180; p_id P8664; transcript_id XM_006717974.1; tss_id TSS44693;	0.505539	0.370253	0.00712172
ZNF771	gene_id ZNF771; gene_name ZNF771; p_id P23086; transcript_id NM_016643.3; tss_id TSS59214;	0.505539	-0.484645	0.00714999
LAMTOR2	gene_id LAMTOR2; gene_name LAMTOR2; p_id P6846; transcript_id NM_001145264.1; tss_id TSS18048;	0.505539	-0.179618	0.00720071
GDF11	gene_id GDF11; gene_name GDF11; p_id P10319; transcript_id NM_005811.3; tss_id TSS10264;	0.505539	-0.417598	0.00721421
SBF2	gene_id SBF2; gene_name SBF2; p_id P16427; transcript_id NM_030962.3; tss_id TSS49247;	0.505539	0.140001	0.00725074
NHP2	gene_id NHP2; gene_name NHP2; p_id P22543; transcript_id NM_017838.3; tss_id TSS17475;	0.505539	-0.115275	0.00729129
CCDC117	gene_id CCDC117; gene_name CCDC117; p_id P28535; transcript_id NM_001284263.1; tss_id TSS13228;	0.505539	0.133509	0.00743735
RPL13	gene_id RPL13; gene_name RPL13; p_id P50429; transcript_id NM_001243131.1; tss_id TSS40957;	0.505539	-0.16505	0.00746678
DGKE	gene_id DGKE; gene_name DGKE; p_id P52983; transcript_id NM_003647.2; tss_id TSS60319;	0.505539	0.168385	0.00749056
EZH1	gene_id EZH1; gene_name EZH1; p_id P57884; transcript_id XM_005257144.1; tss_id TSS22969;	0.505539	0.230876	0.00753023
ACTN4	gene_id ACTN4; gene_name ACTN4; p_id P47785; transcript_id XM_005259281.2; tss_id TSS40424;	0.505539	0.141643	0.00753982
SOS1	gene_id SOS1; gene_name SOS1; p_id P7616; transcript_id NM_005633.3; tss_id TSS49010;	0.505539	0.240941	0.00754128
KIAA0907	gene_id KIAA0907; gene_name KIAA0907; p_id P57684; transcript_id NM_014949.2; tss_id TSS54895;	0.505539	0.237983	0.00755985
STOML2	gene_id STOML2; gene_name STOML2; p_id P21143; transcript_id NM_013442.2; tss_id TSS24113;	0.505539	-0.125653	0.00768502
AKAP9	gene_id AKAP9; gene_name AKAP9; p_id P18370; transcript_id XM_005250102.1; tss_id TSS51182;	0.505539	0.272995	0.00768829
MTCH2	gene_id MTCH2; gene_name MTCH2; p_id P3197; transcript_id NM_014342.3; tss_id TSS44613;	0.505539	-0.104283	0.00769844
ZNF789	gene_id ZNF789; gene_name ZNF789; p_id P1556; transcript_id XM_006715929.1; tss_id TSS40164;	0.505539	0.249214	0.00770372
CD276	gene_id CD276; gene_name CD276; p_id P12164; transcript_id NM_025240.2; tss_id TSS14745;	0.505539	0.193959	0.00771461
MRTO4	gene_id MRTO4; gene_name MRTO4; p_id P40733; transcript_id NM_016183.3; tss_id TSS43678;	0.505539	-0.125037	0.0077194
GOLGA8N	gene_id GOLGA8N; gene_name GOLGA8N; p_id P6297; transcript_id XM_006720633.1; tss_id TSS3692;	0.505539	0.94422	0.00780905
LINC01138	gene_id LINC01138; gene_name LINC01138; transcript_id rna4842; tss_id TSS28530;	0.505539	0.351359	0.00782995
PBRM1	gene_id PBRM1; gene_name PBRM1; p_id P55829; transcript_id NM_018313.4; tss_id TSS40270;	0.505539	0.097191	0.00792326
FAM193B	gene_id FAM193B; gene_name FAM193B; p_id P42230; transcript_id XM_006714879.1; tss_id TSS50981;	0.505539	0.406386	0.00792794
ZNF524	gene_id ZNF524; gene_name ZNF524; p_id P46290; transcript_id NM_153219.2; tss_id TSS9190;	0.505539	-0.50534	0.00798616
MRPL28	gene_id MRPL28; gene_name MRPL28; p_id P48482; transcript_id XM_005255041.1; tss_id TSS46245;	0.505539	-0.128774	0.00804028
ATP6V1E1	gene_id ATP6V1E1; gene_name ATP6V1E1; p_id P13470; transcript_id NM_001039366.1; tss_id TSS13290;	0.505539	-0.116841	0.0080561
APTX	gene_id APTX; gene_name APTX; transcript_id rna39322; tss_id TSS43129;	0.505539	-0.112498	0.00805764
LAMB1	gene_id LAMB1; gene_name LAMB1; p_id P28780; transcript_id NM_002291.2; tss_id TSS59344;	0.505539	0.113683	0.00808685
ARHGEF17	gene_id ARHGEF17; gene_name ARHGEF17; p_id P38152; transcript_id XM_006718752.1; tss_id TSS39760;	0.505539	0.310085	0.00809031
ZNF721	gene_id ZNF721; gene_name ZNF721; p_id P3130; transcript_id NM_133474.3; tss_id TSS32469;	0.505539	0.197209	0.00826012
ARIH1	gene_id ARIH1; gene_name ARIH1; p_id P29035; transcript_id XM_006720460.1; tss_id TSS43277;	0.505539	0.125071	0.00833714
ROCK2	gene_id ROCK2; gene_name ROCK2; p_id P44657; transcript_id XM_005246190.2; tss_id TSS28652;	0.505539	0.123738	0.00834894
CLP1	gene_id CLP1; gene_name CLP1; p_id P54907; transcript_id XM_006718425.1; tss_id TSS42;	0.505539	-0.166831	0.00834972
C5orf42	gene_id C5orf42; gene_name C5orf42; transcript_id rna24023; tss_id TSS56085;	0.505539	0.150759	0.00838248
LOC102724348	gene_id LOC102724348; gene_name LOC102724348; transcript_id rna59352; tss_id TSS17593;	0.505539	0.62335	0.00838308
DRG1	gene_id DRG1; gene_name DRG1; p_id P19781; transcript_id NM_004147.3; tss_id TSS27770;	0.505539	-0.12014	0.00838923
PTDSS1	gene_id PTDSS1; gene_name PTDSS1; p_id P41167; transcript_id NM_014754.1; tss_id TSS45486;	0.505539	-0.0963414	0.0083911
ZNF546	gene_id ZNF546; gene_name ZNF546; p_id P29951; transcript_id XM_005258854.1; tss_id TSS37538;	0.505539	0.378331	0.00841054
ICAM3	gene_id ICAM3; gene_name ICAM3; p_id P2719; transcript_id NM_002162.3; tss_id TSS13733;	0.505539	-0.32573	0.00842012
MIR100HG	gene_id MIR100HG; gene_name MIR100HG; transcript_id rna50990; tss_id TSS45804;	0.505539	0.151579	0.00851943
CLPTM1L	gene_id CLPTM1L; gene_name CLPTM1L; p_id P55012; transcript_id XM_006714502.1; tss_id TSS6226;	0.505539	-0.0975107	0.00856179
PPP2R3B	gene_id PPP2R3B; gene_name PPP2R3B; p_id P44516; transcript_id NM_013239.4; tss_id TSS4439;	0.505539	-0.322553	0.00857314
C1orf131	gene_id C1orf131; gene_name C1orf131; p_id P12098; transcript_id NM_152379.2; tss_id TSS16859;	0.505539	-0.117416	0.00861133
ZNF767	gene_id ZNF767; gene_name ZNF767; transcript_id rna35367; tss_id TSS12644;	0.505539	0.359647	0.00862975
NBPF26	gene_id NBPF26; gene_name NBPF26; p_id P24435; transcript_id XM_005277505.2; tss_id TSS55364;	0.505539	0.320273	0.00864298
MRPL41	gene_id MRPL41; gene_name MRPL41; p_id P30226; transcript_id NM_032477.2; tss_id TSS37957;	0.505539	-0.233271	0.00865467
CDC123	gene_id CDC123; gene_name CDC123; p_id P15493; transcript_id NM_006023.2; tss_id TSS25395;	0.505539	-0.0911784	0.00873868
LOC102724281	gene_id LOC102724281; gene_name LOC102724281; transcript_id rna3084; tss_id TSS33485;	0.505539	0.7403	0.0087564
CCDC144B	gene_id CCDC144B; gene_name CCDC144B; transcript_id rna68060; tss_id TSS17896;	0.505539	0.329655	0.00876333
CROCCP3	gene_id CROCCP3; gene_name CROCCP3; transcript_id rna907; tss_id TSS12385;	0.505539	0.553238	0.00890012
RBMS3	gene_id RBMS3; gene_name RBMS3; p_id P7605; transcript_id XM_005265061.1; tss_id TSS13486;	0.505539	0.204206	0.00890221
FLJ37201	gene_id FLJ37201; gene_name FLJ37201; transcript_id rna44873; tss_id TSS61141;	0.505539	0.540216	0.00896027
DOCK4	gene_id DOCK4; gene_name DOCK4; p_id P14074; transcript_id NM_014705.3; tss_id TSS60417;	0.505539	0.283313	0.00896453
VPS13B	gene_id VPS13B; gene_name VPS13B; p_id P49539; transcript_id XM_005250801.2; tss_id TSS53881;	0.505539	0.16015	0.00896964
RPS6	gene_id RPS6; gene_name RPS6; p_id P27137; transcript_id NM_001010.2; tss_id TSS32525;	0.505539	-0.131488	0.00903019
BRCA2	gene_id BRCA2; gene_name BRCA2; p_id P16952; transcript_id NM_000059.3; tss_id TSS52255;	0.505539	0.173385	0.00906109
CAGE1	gene_id CAGE1; gene_name CAGE1; p_id P11862; transcript_id NM_205864.2; tss_id TSS2590;	0.505539	-0.613278	0.00916933
ADSL	gene_id ADSL; gene_name ADSL; p_id P42302; transcript_id NM_001123378.1; tss_id TSS698;	0.505539	-0.138483	0.00919071
DNAH6	gene_id DNAH6; gene_name DNAH6; p_id P11854; transcript_id NM_001370.1; tss_id TSS49964;	0.505539	0.5867	0.00919543
RPS2	gene_id RPS2; gene_name RPS2; p_id P24792; transcript_id NM_002952.3; tss_id TSS7699;	0.505539	-0.100337	0.00922592
EMC4	gene_id EMC4; gene_name EMC4; p_id P8999; transcript_id NM_001286420.1; tss_id TSS6956;	0.505539	-0.114306	0.00930321
PFKFB3	gene_id PFKFB3; gene_name PFKFB3; p_id P58111; transcript_id NM_001145443.1; tss_id TSS55374;	0.505539	0.215947	0.00932072
FAM118B	gene_id FAM118B; gene_name FAM118B; p_id P23598; transcript_id NM_024556.3; tss_id TSS604;	0.505539	-0.1452	0.00934294
GPRIN1	gene_id GPRIN1; gene_name GPRIN1; p_id P4609; transcript_id NM_052899.2; tss_id TSS7637;	0.505539	0.531837	0.00935296
ZNF678	gene_id ZNF678; gene_name ZNF678; transcript_id rna8229; tss_id TSS6408;	0.505539	0.159067	0.00944699
MPND	gene_id MPND; gene_name MPND; p_id P52121; transcript_id NM_001159846.1; tss_id TSS7977;	0.505539	-0.313593	0.00946478
LOC101928854	gene_id LOC101928854; gene_name LOC101928854; transcript_id rna14501; tss_id TSS12274;	0.505539	0.84333	0.00947656
ATRN	gene_id ATRN; gene_name ATRN; p_id P8586; transcript_id NM_001207047.1; tss_id TSS42559;	0.505539	0.128943	0.00949286
VWDE	gene_id VWDE; gene_name VWDE; p_id P690; transcript_id NM_001135924.1; tss_id TSS36776;	0.505539	0.315977	0.00951423
ZHX3	gene_id ZHX3; gene_name ZHX3; p_id P20074; transcript_id NM_015035.3; tss_id TSS44298;	0.506665	0.227119	0.00960934
CEP290	gene_id CEP290; gene_name CEP290; p_id P48528; transcript_id NM_025114.3; tss_id TSS37197;	0.506665	0.226748	0.00970088
GDPGP1	gene_id GDPGP1; gene_name GDPGP1; p_id P6532; transcript_id NM_001013657.2; tss_id TSS33164;	0.506665	-0.596056	0.00976161
HERC1	gene_id HERC1; gene_name HERC1; p_id P56388; transcript_id XM_005254742.2; tss_id TSS54965;	0.506665	0.130076	0.00978639
PDCD6IP	gene_id PDCD6IP; gene_name PDCD6IP; p_id P43627; transcript_id NM_001256192.1; tss_id TSS7952;	0.506665	0.1258	0.0097963
ZNF12	gene_id ZNF12; gene_name ZNF12; transcript_id rna31979; tss_id TSS45165;	0.506665	0.123219	0.00980816
NUMA1	gene_id NUMA1; gene_name NUMA1; p_id P15900; transcript_id NM_006185.3; tss_id TSS50056;	0.506665	0.15021	0.00981705
POLR1A	gene_id POLR1A; gene_name POLR1A; p_id P58121; transcript_id NM_015425.3; tss_id TSS18323;	0.508734	0.191442	0.0099297
SEMA7A	gene_id SEMA7A; gene_name SEMA7A; p_id P32827; transcript_id NM_001146029.1; tss_id TSS31019;	0.508734	0.280419	0.00993794
BMS1P6	gene_id BMS1P6; gene_name BMS1P6; transcript_id rna43767; tss_id TSS13222;	0.510892	0.474083	0.0100584
C21orf67	gene_id C21orf67; gene_name C21orf67; transcript_id rna81825; tss_id TSS12235;	0.510892	-0.47873	0.0100635
RERE	gene_id RERE; gene_name RERE; p_id P45465; transcript_id NM_001042682.1; tss_id TSS7844;	0.510892	0.303408	0.010138
POLR2F	gene_id POLR2F; gene_name POLR2F; p_id P2512; transcript_id NM_021974.3; tss_id TSS62864;	0.510892	-0.159294	0.0101424
KIAA1109	gene_id KIAA1109; gene_name KIAA1109; p_id P21587; transcript_id XM_005263288.1; tss_id TSS34955;	0.513593	0.169633	0.0102993
OSGEP	gene_id OSGEP; gene_name OSGEP; p_id P45220; transcript_id NM_017807.3; tss_id TSS5828;	0.513593	-0.166961	0.0103506
PDIA6	gene_id PDIA6; gene_name PDIA6; p_id P41914; transcript_id XM_006711856.1; tss_id TSS59635;	0.513593	-0.0913566	0.010351
BEND7	gene_id BEND7; gene_name BEND7; p_id P58643; transcript_id NM_152751.2; tss_id TSS56365;	0.513593	0.297367	0.0103591
SCMH1	gene_id SCMH1; gene_name SCMH1; p_id P29731; transcript_id NM_001172222.1; tss_id TSS10985;	0.51617	0.197485	0.010486
MRPL20	gene_id MRPL20; gene_name MRPL20; p_id P21913; transcript_id NM_017971.3; tss_id TSS26069;	0.51617	-0.0991617	0.0105051
ASPM	gene_id ASPM; gene_name ASPM; p_id P49237; transcript_id NM_018136.4; tss_id TSS16268;	0.51617	0.149612	0.0106179
WDR33	gene_id WDR33; gene_name WDR33; p_id P57026; transcript_id NM_018383.4; tss_id TSS14561;	0.51617	0.122594	0.0106276
SUPT6H	gene_id SUPT6H; gene_name SUPT6H; p_id P39793; transcript_id XM_005258027.1; tss_id TSS21812;	0.51617	0.137006	0.010687
TTC4	gene_id TTC4; gene_name TTC4; p_id P32285; transcript_id NM_004623.4; tss_id TSS54339;	0.51617	-0.297829	0.010753
GPR116	gene_id GPR116; gene_name GPR116; p_id P447; transcript_id NM_001098518.1; tss_id TSS1971;	0.51617	0.66156	0.0107912
GRAMD4	gene_id GRAMD4; gene_name GRAMD4; p_id P15165; transcript_id XM_006724169.1; tss_id TSS40246;	0.51617	-0.266024	0.0107986
C19orf70	gene_id C19orf70; gene_name C19orf70; p_id P24766; transcript_id NM_205767.1; tss_id TSS51218;	0.51617	-0.173315	0.010855
MRPL40	gene_id MRPL40; gene_name MRPL40; p_id P22622; transcript_id NM_003776.2; tss_id TSS6355;	0.51617	-0.11688	0.0108876
GAREM	gene_id GAREM; gene_name GAREM; p_id P2102; transcript_id NM_022751.2; tss_id TSS20618;	0.51617	0.221517	0.0108921
MACF1	gene_id MACF1; gene_name MACF1; p_id P2641; transcript_id NM_012090.5; tss_id TSS15729;	0.51617	0.15785	0.0109391
PPIH	gene_id PPIH; gene_name PPIH; p_id P15924; transcript_id XM_005270366.2; tss_id TSS39603;	0.51617	-0.117931	0.0109767
RALGAPA2	gene_id RALGAPA2; gene_name RALGAPA2; p_id P17698; transcript_id XM_006723599.1; tss_id TSS47562;	0.51617	0.253671	0.0110548
ESCO1	gene_id ESCO1; gene_name ESCO1; transcript_id rna72229; tss_id TSS9572;	0.51617	0.12189	0.0110953
EPM2AIP1	gene_id EPM2AIP1; gene_name EPM2AIP1; p_id P5576; transcript_id NM_014805.3; tss_id TSS28287;	0.51617	0.140143	0.0111172
PKIB	gene_id PKIB; gene_name PKIB; p_id P53977; transcript_id NM_001270394.1; tss_id TSS62528;	0.51617	0.452877	0.0111596
SNORD19B	gene_id SNORD19B; gene_name SNORD19B; transcript_id rna16978; tss_id TSS51017;	0.51617	0.615584	0.0112004
RNASEH2C	gene_id RNASEH2C; gene_name RNASEH2C; p_id P7668; transcript_id NM_032193.3; tss_id TSS5867;	0.51617	-0.148152	0.0113168
IGF2R	gene_id IGF2R; gene_name IGF2R; p_id P46981; transcript_id NM_000876.2; tss_id TSS59121;	0.51617	0.228317	0.0113314
ARGLU1	gene_id ARGLU1; gene_name ARGLU1; transcript_id rna57235; tss_id TSS30420;	0.51617	0.239968	0.0114332
RMND1	gene_id RMND1; gene_name RMND1; p_id P31751; transcript_id NM_017909.3; tss_id TSS27859;	0.51617	-0.152031	0.0114521
FAM160A2	gene_id FAM160A2; gene_name FAM160A2; p_id P24465; transcript_id NM_001098794.1; tss_id TSS46920;	0.51617	0.234863	0.0115324
MYSM1	gene_id MYSM1; gene_name MYSM1; p_id P34935; transcript_id XM_006710314.1; tss_id TSS6030;	0.51617	0.303469	0.0115507
OBSL1	gene_id OBSL1; gene_name OBSL1; p_id P5503; transcript_id NM_015311.2; tss_id TSS10608;	0.51617	0.278608	0.0115578
PHF1	gene_id PHF1; gene_name PHF1; p_id P15214; transcript_id NM_002636.4; tss_id TSS56994;	0.51617	0.272093	0.0116472
CALCRL	gene_id CALCRL; gene_name CALCRL; p_id P4228; transcript_id NM_005795.5; tss_id TSS9068;	0.51617	0.457081	0.0116484
ANKRD18B	gene_id ANKRD18B; gene_name ANKRD18B; p_id P22711; transcript_id XM_006716770.1; tss_id TSS11340;	0.51617	0.252744	0.0117289
OGT	gene_id OGT; gene_name OGT; p_id P28278; transcript_id NM_181673.2; tss_id TSS12144;	0.51617	0.112878	0.0117806
MOV10	gene_id MOV10; gene_name MOV10; p_id P22514; transcript_id NM_001286072.1; tss_id TSS53470;	0.51617	0.230397	0.0117831
PLEKHG2	gene_id PLEKHG2; gene_name PLEKHG2; p_id P48612; transcript_id XM_006723330.1; tss_id TSS6889;	0.51617	0.311217	0.011822
SRA1	gene_id SRA1; gene_name SRA1; transcript_id rna25879; tss_id TSS5084;	0.51617	-0.12954	0.0118527
STX16	gene_id STX16; gene_name STX16; transcript_id rna80534; tss_id TSS38541;	0.51617	0.314444	0.0119038
HIVEP1	gene_id HIVEP1; gene_name HIVEP1; p_id P12529; transcript_id NM_002114.2; tss_id TSS37589;	0.51617	0.176054	0.0119162
TYW5	gene_id TYW5; gene_name TYW5; transcript_id rna13346; tss_id TSS14848;	0.51617	0.168113	0.0119297
MLLT10	gene_id MLLT10; gene_name MLLT10; p_id P2001; transcript_id NM_001195628.1; tss_id TSS3707;	0.51617	0.108073	0.0119453
CTPS2	gene_id CTPS2; gene_name CTPS2; p_id P57848; transcript_id NM_019857.4; tss_id TSS32557;	0.51617	-0.156337	0.0119885
LRRK1	gene_id LRRK1; gene_name LRRK1; p_id P9215; transcript_id NM_024652.3; tss_id TSS38611;	0.51617	0.223209	0.012009
CRTC2	gene_id CRTC2; gene_name CRTC2; p_id P11100; transcript_id NM_181715.2; tss_id TSS58033;	0.51617	0.447353	0.0120097
LOC284454	gene_id LOC284454; gene_name LOC284454; transcript_id rna74654; tss_id TSS1897;	0.522124	0.277878	0.0121897
ETS2	gene_id ETS2; gene_name ETS2; p_id P21541; transcript_id NM_001256295.1; tss_id TSS22323;	0.527056	0.138815	0.0123467
MLLT4	gene_id MLLT4; gene_name MLLT4; p_id P29440; transcript_id XM_006715491.1; tss_id TSS976;	0.533361	0.153613	0.0125587
DECR2	gene_id DECR2; gene_name DECR2; p_id P49995; transcript_id NM_020664.3; tss_id TSS46639;	0.533361	-0.222786	0.0125791
ZNF623	gene_id ZNF623; gene_name ZNF623; p_id P27985; transcript_id NM_001261843.1; tss_id TSS33385;	0.535754	0.155797	0.0127195
GBE1	gene_id GBE1; gene_name GBE1; p_id P23565; transcript_id NM_000158.3; tss_id TSS52206;	0.535754	-0.091831	0.0127506
CLNS1A	gene_id CLNS1A; gene_name CLNS1A; p_id P54016; transcript_id NM_001293.2; tss_id TSS32897;	0.535754	-0.090417	0.0127994
PAN3	gene_id PAN3; gene_name PAN3; p_id P58087; transcript_id XM_006719799.1; tss_id TSS39071;	0.535754	0.168537	0.012936
RCOR3	gene_id RCOR3; gene_name RCOR3; p_id P23479; transcript_id NM_001136223.1; tss_id TSS10352;	0.535754	0.177692	0.0129425
C5orf46	gene_id C5orf46; gene_name C5orf46; p_id P48741; transcript_id XM_005268446.1; tss_id TSS19121;	0.535754	-0.352762	0.012993
LAS1L	gene_id LAS1L; gene_name LAS1L; transcript_id rna85309; tss_id TSS20420;	0.535754	-0.131378	0.0130394
AMOTL1	gene_id AMOTL1; gene_name AMOTL1; p_id P19774; transcript_id XM_005273798.2; tss_id TSS13731;	0.535754	0.135227	0.0130803
CXorf56	gene_id CXorf56; gene_name CXorf56; p_id P30031; transcript_id NM_022101.3; tss_id TSS20065;	0.535754	-0.130349	0.0130825
LIF	gene_id LIF; gene_name LIF; p_id P15981; transcript_id NM_001257135.1; tss_id TSS58194;	0.535754	0.318424	0.0130835
MAFB	gene_id MAFB; gene_name MAFB; p_id P23739; transcript_id NM_005461.4; tss_id TSS26494;	0.535754	-0.679382	0.013104
ZNF800	gene_id ZNF800; gene_name ZNF800; p_id P56169; transcript_id XM_006715868.1; tss_id TSS17099;	0.535754	0.147888	0.013146
LOC100506473	gene_id LOC100506473; gene_name LOC100506473; transcript_id rna11436; tss_id TSS58192;	0.535992	0.37317	0.0132223
UTRN	gene_id UTRN; gene_name UTRN; p_id P18139; transcript_id XM_005267130.1; tss_id TSS60961;	0.535992	0.14104	0.013237
KLRAP1	gene_id KLRAP1; gene_name KLRAP1; transcript_id rna51988; tss_id TSS61685;	0.536219	0.534775	0.0133375
SMG1P1	gene_id SMG1P1; gene_name SMG1P1; transcript_id rna64530; tss_id TSS12694;	0.536219	0.176252	0.0133558
PHF23	gene_id PHF23; gene_name PHF23; p_id P50187; transcript_id NM_001284518.1; tss_id TSS49944;	0.536219	-0.133867	0.0133703
PAPD4	gene_id PAPD4; gene_name PAPD4; p_id P14844; transcript_id NM_001114393.1; tss_id TSS17499;	0.53797	0.105035	0.013481
IL18	gene_id IL18; gene_name IL18; p_id P6970; transcript_id NM_001243211.1; tss_id TSS48845;	0.53797	-0.11273	0.0135799
ZNF101	gene_id ZNF101; gene_name ZNF101; p_id P53066; transcript_id XM_005260165.1; tss_id TSS58868;	0.53797	-0.190609	0.0136626
SKIL	gene_id SKIL; gene_name SKIL; p_id P15754; transcript_id XM_006713735.1; tss_id TSS29080;	0.53797	0.186192	0.0137035
MYH9	gene_id MYH9; gene_name MYH9; p_id P54550; transcript_id NM_002473.4; tss_id TSS45995;	0.53797	0.235292	0.0137165
ZNF511	gene_id ZNF511; gene_name ZNF511; p_id P55238; transcript_id NM_145806.2; tss_id TSS32599;	0.53797	-0.174095	0.0137309
TMUB2	gene_id TMUB2; gene_name TMUB2; p_id P29962; transcript_id XM_005257650.2; tss_id TSS19702;	0.53797	0.236926	0.0137649
SLC5A3	gene_id SLC5A3; gene_name SLC5A3; p_id P7219; transcript_id NM_006933.5; tss_id TSS4347;	0.53797	0.168955	0.0138252
CNKSR1	gene_id CNKSR1; gene_name CNKSR1; p_id P11170; transcript_id XM_006710279.1; tss_id TSS54342;	0.53797	0.537457	0.0138342
SAMD9L	gene_id SAMD9L; gene_name SAMD9L; p_id P33119; transcript_id NM_152703.2; tss_id TSS59398;	0.53797	0.303679	0.0138412
BAD	gene_id BAD; gene_name BAD; p_id P40987; transcript_id NM_004322.3; tss_id TSS35832;	0.538907	-0.189265	0.0139081
BRD2	gene_id BRD2; gene_name BRD2; p_id P18545; transcript_id NM_005104.3; tss_id TSS54880;	0.545974	0.113323	0.0141338
RNVU1-6	gene_id RNVU1-6; gene_name RNVU1-6; transcript_id rna4736; tss_id TSS28957;	0.549217	-0.525108	0.0142884
ARPC1A	gene_id ARPC1A; gene_name ARPC1A; p_id P23820; transcript_id NM_001190996.1; tss_id TSS10491;	0.549217	-0.0917972	0.014305
FSD1L	gene_id FSD1L; gene_name FSD1L; p_id P26704; transcript_id XM_005252254.1; tss_id TSS32147;	0.550127	0.265095	0.0144322
RPSA	gene_id RPSA; gene_name RPSA; p_id P54260; transcript_id NM_002295.4; tss_id TSS1910;	0.550127	-0.118895	0.0145536
OAZ2	gene_id OAZ2; gene_name OAZ2; p_id P49646; transcript_id NM_002537.2; tss_id TSS40233;	0.550127	-0.118799	0.0146287
ZC3HC1	gene_id ZC3HC1; gene_name ZC3HC1; p_id P39162; transcript_id NM_016478.4; tss_id TSS46507;	0.550127	-0.12877	0.014671
LSM7	gene_id LSM7; gene_name LSM7; p_id P7408; transcript_id NM_016199.2; tss_id TSS5690;	0.550127	-0.193238	0.0146794
PSD3	gene_id PSD3; gene_name PSD3; p_id P40050; transcript_id XM_006716320.1; tss_id TSS30913;	0.550127	0.115802	0.0146962
MRPL43	gene_id MRPL43; gene_name MRPL43; p_id P45115; transcript_id NM_176792.2; tss_id TSS54351;	0.550127	-0.122296	0.0147113
PEX16	gene_id PEX16; gene_name PEX16; p_id P8205; transcript_id NM_057174.2; tss_id TSS18229;	0.550127	-0.215047	0.0147114
TICRR	gene_id TICRR; gene_name TICRR; p_id P15282; transcript_id NM_152259.3; tss_id TSS3460;	0.550127	0.274639	0.0147257
ADAT2	gene_id ADAT2; gene_name ADAT2; p_id P12591; transcript_id NM_001286259.1; tss_id TSS44923;	0.550127	0.223438	0.0148593
DTNB	gene_id DTNB; gene_name DTNB; p_id P46077; transcript_id NM_001256308.1; tss_id TSS39357;	0.550127	0.210692	0.0148684
ZFAND5	gene_id ZFAND5; gene_name ZFAND5; p_id P39471; transcript_id NM_001102421.2; tss_id TSS33183;	0.550127	0.121386	0.0148776
ZBED6	gene_id ZBED6; gene_name ZBED6; p_id P39806; transcript_id NM_001174108.1; tss_id TSS42618;	0.550127	0.118965	0.0151809
ANKRD18A	geneID SNX18P3; gene_id ANKRD18A; gene_name ANKRD18A; p_id P6080; transcript_id XM_006716749.1; tss_id TSS62475;	0.550127	0.2923	0.0153298
ZSCAN16-AS1	gene_id ZSCAN16-AS1; gene_name ZSCAN16-AS1; transcript_id rna28052; tss_id TSS8571;	0.550127	-0.419193	0.01534
KGFLP2	gene_id KGFLP2; gene_name KGFLP2; transcript_id rna39743; tss_id TSS26432;	0.550127	-0.482981	0.0153859
ARRDC3	gene_id ARRDC3; gene_name ARRDC3; p_id P10697; transcript_id NM_020801.2; tss_id TSS31999;	0.550127	-0.158694	0.0153902
HEBP2	gene_id HEBP2; gene_name HEBP2; p_id P12363; transcript_id NM_014320.2; tss_id TSS49799;	0.550127	-0.101024	0.0154051
RPS18P9	gene_id RPS18P9; gene_name RPS18P9; transcript_id rna31183; tss_id TSS52703;	0.550127	-0.452615	0.0154174
ECE2	gene_id ECE2; gene_name ECE2; p_id P56488; transcript_id NM_032331.3; tss_id TSS19915;	0.550127	-0.227939	0.0154749
TRIM7	gene_id TRIM7; gene_name TRIM7; p_id P10075; transcript_id NM_203297.1; tss_id TSS59427;	0.550127	-0.150532	0.0155421
SDK1	gene_id SDK1; gene_name SDK1; p_id P57085; transcript_id NM_152744.3; tss_id TSS57164;	0.550127	0.493253	0.0155533
NOC2L	gene_id NOC2L; gene_name NOC2L; p_id P7292; transcript_id NM_015658.3; tss_id TSS61898;	0.550127	0.162933	0.0156292
ZSCAN2	gene_id ZSCAN2; gene_name ZSCAN2; p_id P34636; transcript_id NM_017894.5; tss_id TSS48137;	0.550127	-0.25983	0.0156342
TANC1	gene_id TANC1; gene_name TANC1; p_id P18070; transcript_id NM_001145909.1; tss_id TSS8928;	0.550127	0.144605	0.0156495
POLE4	gene_id POLE4; gene_name POLE4; p_id P58811; transcript_id NM_019896.2; tss_id TSS15139;	0.550127	-0.199339	0.0156542
RAN	gene_id RAN; gene_name RAN; p_id P54913; transcript_id NM_006325.3; tss_id TSS7652;	0.550127	-0.0966367	0.0156747
SF3B5	gene_id SF3B5; gene_name SF3B5; p_id P44671; transcript_id NM_031287.2; tss_id TSS61179;	0.550127	-0.163747	0.0156773
LAP3	gene_id LAP3; gene_name LAP3; p_id P24164; transcript_id NM_015907.2; tss_id TSS28910;	0.550127	-0.102024	0.0156874
FAM160B2	gene_id FAM160B2; gene_name FAM160B2; p_id P1643; transcript_id XM_006716382.1; tss_id TSS21149;	0.550127	0.323441	0.0157094
ANKRD39	gene_id ANKRD39; gene_name ANKRD39; p_id P41922; transcript_id NM_016466.5; tss_id TSS47973;	0.550127	-0.222726	0.0157393
RNASEL	gene_id RNASEL; gene_name RNASEL; p_id P30810; transcript_id NM_021133.3; tss_id TSS3358;	0.550127	-0.147861	0.0158164
EIF3I	gene_id EIF3I; gene_name EIF3I; p_id P27316; transcript_id NM_003757.2; tss_id TSS49427;	0.550127	-0.109931	0.0158318
DENND5A	gene_id DENND5A; gene_name DENND5A; p_id P4274; transcript_id XM_006718169.1; tss_id TSS22912;	0.550127	0.108521	0.0158345
TSEN34	gene_id TSEN34; gene_name TSEN34; p_id P47733; transcript_id XM_005278290.2; tss_id TSS20342;	0.550127	-0.144873	0.0158896
TPR	gene_id TPR; gene_name TPR; p_id P54524; transcript_id NM_003292.2; tss_id TSS58665;	0.550127	0.132205	0.0159014
SNORD116-20	geneID SNORD116@; gene_id SNORD116-20; gene_name SNORD116-20; transcript_id rna60452; tss_id TSS37458;	0.552576	-0.461103	0.0160161
GAA	gene_id GAA; gene_name GAA; p_id P5970; transcript_id XM_005257194.2; tss_id TSS52904;	0.553063	0.496562	0.0160741
PTPRJ	gene_id PTPRJ; gene_name PTPRJ; p_id P24365; transcript_id NM_001098503.1; tss_id TSS29609;	0.553444	0.228869	0.0161732
MIPEP	gene_id MIPEP; gene_name MIPEP; p_id P15451; transcript_id NM_005932.3; tss_id TSS6937;	0.553444	-0.0998603	0.016206
GTPBP10	gene_id GTPBP10; gene_name GTPBP10; p_id P28795; transcript_id NM_033107.3; tss_id TSS30650;	0.553444	-0.108387	0.016217
PCBD1	gene_id PCBD1; gene_name PCBD1; p_id P21866; transcript_id XM_005269877.1; tss_id TSS61819;	0.554237	-0.160394	0.0162843
ENAH	gene_id ENAH; gene_name ENAH; p_id P27949; transcript_id NM_001008493.1; tss_id TSS14453;	0.555762	0.180919	0.016421
FAM201A	gene_id FAM201A; gene_name FAM201A; transcript_id rna39724; tss_id TSS26196;	0.555762	0.392563	0.0164443
TCP1	gene_id TCP1; gene_name TCP1; p_id P15790; transcript_id NM_001008897.1; tss_id TSS48842;	0.555762	-0.0811289	0.0164615
CREB5	gene_id CREB5; gene_name CREB5; p_id P13619; transcript_id NM_182899.3; tss_id TSS49496;	0.559801	0.287447	0.0166256
PTBP2	gene_id PTBP2; gene_name PTBP2; p_id P28371; transcript_id XM_005271084.1; tss_id TSS13829;	0.561212	0.216412	0.0167329
TIMM13	gene_id TIMM13; gene_name TIMM13; p_id P50657; transcript_id NM_012458.3; tss_id TSS4496;	0.561212	-0.116009	0.0167566
GRB2	gene_id GRB2; gene_name GRB2; p_id P15025; transcript_id NM_002086.4; tss_id TSS62904;	0.562247	-0.0849651	0.0168321
CHD7	gene_id CHD7; gene_name CHD7; p_id P19439; transcript_id XM_005251267.1; tss_id TSS31729;	0.563155	0.158081	0.016904
POLR3H	gene_id POLR3H; gene_name POLR3H; p_id P558; transcript_id NM_001282884.1; tss_id TSS20790;	0.563547	-0.140253	0.0169606
TEP1	gene_id TEP1; gene_name TEP1; p_id P3023; transcript_id NM_007110.4; tss_id TSS28850;	0.567118	0.22339	0.0171155
ENO1	gene_id ENO1; gene_name ENO1; p_id P16497; transcript_id NM_001428.3; tss_id TSS41436;	0.567118	-0.104651	0.0172026
LOC100288637	gene_id LOC100288637; gene_name LOC100288637; transcript_id rna60624; tss_id TSS61511;	0.567118	0.239868	0.0173564
ACVR2A	gene_id ACVR2A; gene_name ACVR2A; p_id P34339; transcript_id NM_001278579.1; tss_id TSS31810;	0.567118	0.171049	0.0173723
DMTF1	gene_id DMTF1; gene_name DMTF1; transcript_id rna33559; tss_id TSS60371;	0.567118	0.145757	0.0174166
GBF1	gene_id GBF1; gene_name GBF1; p_id P23411; transcript_id NM_001199379.1; tss_id TSS21394;	0.567118	0.177643	0.0175124
PPIA	gene_id PPIA; gene_name PPIA; p_id P28942; transcript_id NM_021130.3; tss_id TSS34232;	0.567118	-0.107811	0.0176983
PRDX1	gene_id PRDX1; gene_name PRDX1; p_id P24069; transcript_id NM_181697.2; tss_id TSS52783;	0.567118	-0.126026	0.0177155
CCDC74A	gene_id CCDC74A; gene_name CCDC74A; p_id P47071; transcript_id NM_001258306.1; tss_id TSS36903;	0.567118	-0.535178	0.0178156
ZNF407	gene_id ZNF407; gene_name ZNF407; p_id P30674; transcript_id XM_006722501.1; tss_id TSS62442;	0.567118	0.172326	0.0178535
JUNB	gene_id JUNB; gene_name JUNB; p_id P39367; transcript_id NM_002229.2; tss_id TSS43419;	0.567118	0.27717	0.0178865
OTUB2	gene_id OTUB2; gene_name OTUB2; p_id P47163; transcript_id XM_005268055.1; tss_id TSS61674;	0.567118	0.343501	0.0180588
LMO7	gene_id LMO7; gene_name LMO7; p_id P56818; transcript_id NM_005358.5; tss_id TSS13310;	0.567118	0.168887	0.01811
MON2	gene_id MON2; gene_name MON2; p_id P35420; transcript_id NM_001278470.1; tss_id TSS20121;	0.567118	0.103039	0.0181196
GSTP1	gene_id GSTP1; gene_name GSTP1; p_id P8478; transcript_id NM_000852.3; tss_id TSS33196;	0.567118	-0.111521	0.0181466
BCL7C	gene_id BCL7C; gene_name BCL7C; p_id P45834; transcript_id NM_001286526.1; tss_id TSS27088;	0.567118	-0.162204	0.0182276
FBXO46	gene_id FBXO46; gene_name FBXO46; p_id P21839; transcript_id NM_001080469.1; tss_id TSS25520;	0.567118	0.547512	0.0182439
MOB3B	gene_id MOB3B; gene_name MOB3B; p_id P56798; transcript_id NM_024761.4; tss_id TSS38059;	0.567118	0.263112	0.0182765
FAM76B	gene_id FAM76B; gene_name FAM76B; p_id P35902; transcript_id NM_144664.4; tss_id TSS55981;	0.567118	0.148665	0.0182858
RRP36	gene_id RRP36; gene_name RRP36; p_id P20550; transcript_id NM_033112.2; tss_id TSS47801;	0.567118	-0.124972	0.0182995
SLC25A5-AS1	gene_id SLC25A5-AS1; gene_name SLC25A5-AS1; transcript_id rna86224; tss_id TSS4820;	0.567118	-0.871657	0.0183359
C16orf70	gene_id C16orf70; gene_name C16orf70; p_id P17884; transcript_id XM_005256178.2; tss_id TSS34252;	0.567118	0.271517	0.0183395
RPS5	gene_id RPS5; gene_name RPS5; p_id P27210; transcript_id NM_001009.3; tss_id TSS42677;	0.567118	-0.149682	0.0183427
CACHD1	gene_id CACHD1; gene_name CACHD1; p_id P57987; transcript_id NM_020925.2; tss_id TSS62762;	0.567118	0.283506	0.0184262
JPH1	gene_id JPH1; gene_name JPH1; p_id P28390; transcript_id XM_005251274.1; tss_id TSS40618;	0.567118	0.271449	0.0184757
LINC01123	gene_id LINC01123; gene_name LINC01123; transcript_id rna11553; tss_id TSS28552;	0.567118	0.546335	0.0185401
CDC26	gene_id CDC26; gene_name CDC26; p_id P49958; transcript_id NM_139286.3; tss_id TSS26749;	0.567118	-0.13602	0.0185541
ODF2	gene_id ODF2; gene_name ODF2; p_id P56316; transcript_id NM_153436.1; tss_id TSS52411;	0.567118	0.104929	0.0185873
ALG1	gene_id ALG1; gene_name ALG1; p_id P12329; transcript_id XM_005255431.1; tss_id TSS19313;	0.567118	-0.10171	0.0185876
BTBD6	gene_id BTBD6; gene_name BTBD6; p_id P13502; transcript_id NM_033271.2; tss_id TSS39333;	0.567118	-0.133081	0.0186516
KRT83	gene_id KRT83; gene_name KRT83; p_id P52792; transcript_id NM_002282.3; tss_id TSS42880;	0.567118	-2.50276	0.0187075
C4orf21	gene_id C4orf21; gene_name C4orf21; p_id P33523; transcript_id NM_018392.4; tss_id TSS31091;	0.567118	0.129691	0.0187562
LSM4	gene_id LSM4; gene_name LSM4; p_id P6059; transcript_id NM_012321.4; tss_id TSS7174;	0.567118	-0.107145	0.0188138
COX6A1	gene_id COX6A1; gene_name COX6A1; p_id P2879; transcript_id NM_004373.3; tss_id TSS9328;	0.567118	-0.109355	0.0189213
KDM5C	gene_id KDM5C; gene_name KDM5C; p_id P54962; transcript_id NM_001146702.1; tss_id TSS43913;	0.567118	0.121889	0.0189376
RRP12	gene_id RRP12; gene_name RRP12; p_id P22272; transcript_id NM_001145114.1; tss_id TSS32707;	0.567118	0.177206	0.0190474
HIST1H1B	gene_id HIST1H1B; gene_name HIST1H1B; p_id P5282; transcript_id NM_005322.2; tss_id TSS20628;	0.567118	-0.157742	0.019127
DNAJC3-AS1	gene_id DNAJC3-AS1; gene_name DNAJC3-AS1; transcript_id rna57062; tss_id TSS58312;	0.567118	0.366077	0.0191325
AMDHD1	gene_id AMDHD1; gene_name AMDHD1; p_id P19296; transcript_id NM_152435.2; tss_id TSS42789;	0.567118	-0.659887	0.0191589
HMCES	gene_id HMCES; gene_name HMCES; p_id P30604; transcript_id XM_005247637.1; tss_id TSS60070;	0.567118	-0.104006	0.0191968
GPATCH2L	gene_id GPATCH2L; gene_name GPATCH2L; p_id P36153; transcript_id NM_017926.3; tss_id TSS32849;	0.567118	0.106633	0.019249
ABHD16A	gene_id ABHD16A; gene_name ABHD16A; transcript_id rna28504; tss_id TSS17347;	0.567118	-0.157945	0.0192774
WDFY3	gene_id WDFY3; gene_name WDFY3; p_id P30238; transcript_id NM_014991.4; tss_id TSS49464;	0.567118	0.143622	0.0192843
MADD	gene_id MADD; gene_name MADD; p_id P43953; transcript_id NM_130470.2; tss_id TSS59313;	0.567118	0.166085	0.0193182
PGK1	gene_id PGK1; gene_name PGK1; p_id P57183; transcript_id NM_000291.3; tss_id TSS55217;	0.567118	-0.0861478	0.0193552
OTUD4	gene_id OTUD4; gene_name OTUD4; p_id P42661; transcript_id NM_001102653.1; tss_id TSS50417;	0.567118	0.136932	0.0193761
PRUNE	gene_id PRUNE; gene_name PRUNE; p_id P4814; transcript_id XM_005245394.1; tss_id TSS60495;	0.567118	-0.151627	0.0194782
PLXDC2	gene_id PLXDC2; gene_name PLXDC2; p_id P56579; transcript_id NM_032812.8; tss_id TSS15027;	0.567118	0.188259	0.019518
ERVK13-1	gene_id ERVK13-1; gene_name ERVK13-1; transcript_id rna63686; tss_id TSS50945;	0.567118	0.294564	0.0196126
UBA1	gene_id UBA1; gene_name UBA1; p_id P6932; transcript_id NM_153280.2; tss_id TSS52069;	0.567118	0.142919	0.0196992
HMGN4	gene_id HMGN4; gene_name HMGN4; p_id P47907; transcript_id NM_006353.2; tss_id TSS35650;	0.567118	-0.0809666	0.0197151
ZNF112	gene_id ZNF112; gene_name ZNF112; p_id P14101; transcript_id NM_013380.3; tss_id TSS20568;	0.567118	0.197285	0.0197263
VNN1	gene_id VNN1; gene_name VNN1; p_id P31270; transcript_id NM_004666.2; tss_id TSS9911;	0.567118	0.262987	0.0197325
TTC5	gene_id TTC5; gene_name TTC5; p_id P27542; transcript_id NM_138376.2; tss_id TSS52696;	0.567118	-0.133978	0.0197882
OGDH	gene_id OGDH; gene_name OGDH; p_id P57338; transcript_id NM_001165036.1; tss_id TSS33229;	0.567118	0.14218	0.019834
RASAL2	gene_id RASAL2; gene_name RASAL2; p_id P1417; transcript_id NM_170692.2; tss_id TSS30730;	0.567118	0.14966	0.0198392
MAP3K2	gene_id MAP3K2; gene_name MAP3K2; p_id P15159; transcript_id NM_006609.4; tss_id TSS8484;	0.567118	0.128538	0.0198604
MYO1C	gene_id MYO1C; gene_name MYO1C; p_id P24477; transcript_id NM_033375.4; tss_id TSS34199;	0.567118	0.183918	0.019925
HPS3	gene_id HPS3; gene_name HPS3; p_id P53177; transcript_id NM_032383.3; tss_id TSS32245;	0.567118	0.1083	0.0199514
DENND2D	gene_id DENND2D; gene_name DENND2D; p_id P17539; transcript_id NM_024901.4; tss_id TSS46234;	0.567118	-0.244325	0.0199708
RPL18	gene_id RPL18; gene_name RPL18; transcript_id rna77012; tss_id TSS55078;	0.567118	-0.115509	0.0199932
CENPN	gene_id CENPN; gene_name CENPN; p_id P18271; transcript_id NM_001100625.2; tss_id TSS6991;	0.567118	-0.113957	0.0200212
BRWD1	gene_id BRWD1; gene_name BRWD1; p_id P33826; transcript_id XM_005260994.1; tss_id TSS5859;	0.567118	0.114199	0.0200266
ZNF8	gene_id ZNF8; gene_name ZNF8; p_id P42274; transcript_id NM_021089.2; tss_id TSS53193;	0.567118	-0.205645	0.020032
NGRN	gene_id NGRN; gene_name NGRN; p_id P44780; transcript_id NM_001033088.1; tss_id TSS52536;	0.567118	-0.0965633	0.0201253
ARF5	gene_id ARF5; gene_name ARF5; p_id P31836; transcript_id NM_001662.3; tss_id TSS34097;	0.567118	-0.159638	0.0201517
TNRC6A	gene_id TNRC6A; gene_name TNRC6A; p_id P10004; transcript_id XM_005255254.1; tss_id TSS25179;	0.567118	0.162305	0.0202036
MRPS16	gene_id MRPS16; gene_name MRPS16; p_id P50250; transcript_id NM_016065.3; tss_id TSS47155;	0.567118	-0.0977863	0.0202599
CXorf40B	gene_id CXorf40B; gene_name CXorf40B; p_id P20957; transcript_id XM_006724827.1; tss_id TSS21851;	0.567118	-0.157429	0.0202941
SETD5	gene_id SETD5; gene_name SETD5; p_id P20348; transcript_id XM_006713241.1; tss_id TSS16116;	0.567118	0.199469	0.0202941
LINC00843	gene_id LINC00843; gene_name LINC00843; p_id P44005; transcript_id XM_005278340.1; tss_id TSS15477;	0.567118	-0.160743	0.0204111
DGKA	gene_id DGKA; gene_name DGKA; p_id P50826; transcript_id NM_001345.4; tss_id TSS59007;	0.567118	0.150948	0.0204274
C14orf119	gene_id C14orf119; gene_name C14orf119; p_id P15212; transcript_id NM_017924.3; tss_id TSS43916;	0.567118	-0.106365	0.0204452
ZNF519	gene_id ZNF519; gene_name ZNF519; transcript_id rna72204; tss_id TSS34809;	0.567118	0.240408	0.0204548
MBD1	gene_id MBD1; gene_name MBD1; p_id P25929; transcript_id NM_001204139.1; tss_id TSS30240;	0.567118	0.17186	0.0204986
LDHB	gene_id LDHB; gene_name LDHB; p_id P32422; transcript_id NM_002300.6; tss_id TSS23381;	0.567118	-0.103064	0.0205716
MANEA	gene_id MANEA; gene_name MANEA; p_id P8193; transcript_id NM_024641.3; tss_id TSS52608;	0.567118	0.147253	0.0205764
GNB2L1	gene_id GNB2L1; gene_name GNB2L1; p_id P1658; transcript_id NM_006098.4; tss_id TSS28030;	0.567118	-0.0969493	0.0206539
INPP4A	gene_id INPP4A; gene_name INPP4A; p_id P52332; transcript_id NM_001134224.1; tss_id TSS43142;	0.567118	0.167359	0.0207082
TMEM17	gene_id TMEM17; gene_name TMEM17; p_id P26222; transcript_id XM_006711965.1; tss_id TSS47039;	0.567118	-0.290744	0.0207278
VCAN	gene_id VCAN; gene_name VCAN; p_id P53081; transcript_id NM_004385.4; tss_id TSS38964;	0.567118	0.205672	0.0207836
TMED3	gene_id TMED3; gene_name TMED3; p_id P25077; transcript_id XM_005254263.2; tss_id TSS14602;	0.567118	-0.107561	0.0208032
ZNF530	gene_id ZNF530; gene_name ZNF530; p_id P52728; transcript_id NM_020880.3; tss_id TSS28489;	0.567118	-0.239326	0.0208059
SGOL1	gene_id SGOL1; gene_name SGOL1; p_id P32265; transcript_id NM_001199252.1; tss_id TSS25765;	0.568148	0.151156	0.0208888
ANKRD12	gene_id ANKRD12; gene_name ANKRD12; p_id P42343; transcript_id NM_015208.4; tss_id TSS32733;	0.568855	0.247532	0.0209849
PHC3	gene_id PHC3; gene_name PHC3; p_id P38383; transcript_id NM_024947.3; tss_id TSS16300;	0.568855	0.163982	0.0210356
MFSD8	gene_id MFSD8; gene_name MFSD8; p_id P3169; transcript_id XM_005262893.1; tss_id TSS35757;	0.568855	0.15633	0.0210904
VPS13A	gene_id VPS13A; gene_name VPS13A; transcript_id rna40123; tss_id TSS25528;	0.568855	0.173538	0.0211992
HEXB	gene_id HEXB; gene_name HEXB; p_id P58477; transcript_id NM_000521.3; tss_id TSS2751;	0.568855	-0.0860231	0.0212578
FAM111B	gene_id FAM111B; gene_name FAM111B; p_id P56988; transcript_id NM_198947.3; tss_id TSS61902;	0.568855	0.139146	0.0212781
MEF2A	gene_id MEF2A; gene_name MEF2A; p_id P11967; transcript_id XM_006720512.1; tss_id TSS35324;	0.568855	0.135181	0.0212977
KRIT1	gene_id KRIT1; gene_name KRIT1; p_id P49713; transcript_id NM_004912.3; tss_id TSS143;	0.568855	0.10983	0.0213104
MRPS18B	gene_id MRPS18B; gene_name MRPS18B; p_id P48273; transcript_id XM_005249030.1; tss_id TSS26243;	0.568855	-0.102949	0.0213309
UNK	gene_id UNK; gene_name UNK; transcript_id rna71165; tss_id TSS17586;	0.568855	-0.186801	0.0213665
MZT2A	gene_id MZT2A; gene_name MZT2A; p_id P36858; transcript_id XM_005263742.2; tss_id TSS32020;	0.569972	-0.191717	0.0214882
SNORD14D	gene_id SNORD14D; gene_name SNORD14D; transcript_id rna51019; tss_id TSS32256;	0.569972	0.407543	0.021589
RPL11	gene_id RPL11; gene_name RPL11; p_id P10247; transcript_id NM_000975.3; tss_id TSS52285;	0.569972	-0.0976573	0.021651
BOLA1	gene_id BOLA1; gene_name BOLA1; p_id P16374; transcript_id XM_006711348.1; tss_id TSS62781;	0.569972	-0.193248	0.0216719
TRIP11	gene_id TRIP11; gene_name TRIP11; p_id P17400; transcript_id NM_004239.3; tss_id TSS58763;	0.569972	0.135948	0.0216995
ATP5B	gene_id ATP5B; gene_name ATP5B; p_id P18106; transcript_id NM_001686.3; tss_id TSS46091;	0.569972	-0.0867625	0.0217509
MRPL54	gene_id MRPL54; gene_name MRPL54; p_id P10356; transcript_id NM_172251.2; tss_id TSS6533;	0.569972	-0.18898	0.0217705
KMT2E	gene_id KMT2E; gene_name KMT2E; p_id P42886; transcript_id NM_018682.3; tss_id TSS8889;	0.569972	0.179358	0.0218369
WHAMMP3	gene_id WHAMMP3; gene_name WHAMMP3; transcript_id rna60351; tss_id TSS20452;	0.569972	0.381521	0.0219634
KTN1	gene_id KTN1; gene_name KTN1; transcript_id rna58477; tss_id TSS29764;	0.569972	0.102375	0.0220055
ELAC1	gene_id ELAC1; gene_name ELAC1; p_id P15435; transcript_id NM_018696.2; tss_id TSS8053;	0.569972	-0.19807	0.0220315
KLF9	gene_id KLF9; gene_name KLF9; p_id P24833; transcript_id NM_001206.2; tss_id TSS22597;	0.569972	0.192166	0.0220445
EMR2	gene_id EMR2; gene_name EMR2; p_id P17857; transcript_id XM_005259886.1; tss_id TSS45964;	0.569972	0.449337	0.0220682
HCG18	gene_id HCG18; gene_name HCG18; transcript_id rna28273; tss_id TSS39286;	0.569972	0.119987	0.0220949
STMN3	gene_id STMN3; gene_name STMN3; p_id P29672; transcript_id NM_015894.3; tss_id TSS42954;	0.569972	-0.644828	0.0221849
ZCCHC17	gene_id ZCCHC17; gene_name ZCCHC17; p_id P29720; transcript_id NM_001282574.1; tss_id TSS8770;	0.569972	-0.0992939	0.0221865
CRIM1	gene_id CRIM1; gene_name CRIM1; p_id P48824; transcript_id NM_016441.2; tss_id TSS47525;	0.569972	0.112037	0.0221996
BAZ2B	gene_id BAZ2B; gene_name BAZ2B; p_id P2482; transcript_id XM_006712464.1; tss_id TSS4560;	0.569972	0.138374	0.0222231
MAT2A	gene_id MAT2A; gene_name MAT2A; p_id P53692; transcript_id NM_005911.5; tss_id TSS52347;	0.570687	0.170231	0.0222963
EZH2	gene_id EZH2; gene_name EZH2; p_id P7656; transcript_id NM_001203247.1; tss_id TSS2653;	0.571758	0.135882	0.0223836
EIF4H	gene_id EIF4H; gene_name EIF4H; p_id P54227; transcript_id NM_031992.1; tss_id TSS14062;	0.572849	-0.0808526	0.0225098
GALK2	gene_id GALK2; gene_name GALK2; p_id P13173; transcript_id NM_001001556.2; tss_id TSS24396;	0.572849	-0.1064	0.0225209
PSMB6	gene_id PSMB6; gene_name PSMB6; p_id P13472; transcript_id NM_002798.2; tss_id TSS24910;	0.572849	-0.117738	0.0226391
ARHGEF10	gene_id ARHGEF10; gene_name ARHGEF10; p_id P42618; transcript_id NM_014629.2; tss_id TSS58843;	0.572849	0.134214	0.0226478
HADHB	gene_id HADHB; gene_name HADHB; p_id P22841; transcript_id NM_001281513.1; tss_id TSS4134;	0.572849	-0.0843483	0.0226607
NHS	gene_id NHS; gene_name NHS; p_id P22344; transcript_id XM_005274539.2; tss_id TSS28767;	0.572849	0.28388	0.0226993
PRKAR2B	gene_id PRKAR2B; gene_name PRKAR2B; p_id P36842; transcript_id NM_002736.2; tss_id TSS36206;	0.574279	-0.502756	0.0228913
PPIL1	gene_id PPIL1; gene_name PPIL1; p_id P57428; transcript_id NM_016059.4; tss_id TSS62578;	0.574279	-0.0977801	0.0229773
TM9SF1	gene_id TM9SF1; gene_name TM9SF1; p_id P15587; transcript_id NM_006405.6; tss_id TSS17572;	0.574279	-0.0903593	0.0229805
ARPC1B	gene_id ARPC1B; gene_name ARPC1B; p_id P57503; transcript_id NM_005720.3; tss_id TSS61661;	0.574279	-0.12769	0.0229909
SMC5	gene_id SMC5; gene_name SMC5; p_id P14652; transcript_id XM_005251837.1; tss_id TSS19668;	0.574279	0.114604	0.0230132
PWP2	gene_id PWP2; gene_name PWP2; p_id P5959; transcript_id NM_005049.2; tss_id TSS11681;	0.574279	-0.294037	0.0230295
GALNT7	gene_id GALNT7; gene_name GALNT7; p_id P1537; transcript_id XM_005263062.1; tss_id TSS8456;	0.57489	0.117591	0.0230997
MIR221	gene_id MIR221; gene_name MIR221; transcript_id rna84713; tss_id TSS31728;	0.577381	0.417011	0.0232456
RPLP0	gene_id RPLP0; gene_name RPLP0; p_id P296; transcript_id NM_053275.3; tss_id TSS58532;	0.57792	-0.120435	0.0233184
TUG1	gene_id TUG1; gene_name TUG1; transcript_id rna82830; tss_id TSS33124;	0.57792	0.118351	0.0233591
KARS	gene_id KARS; gene_name KARS; p_id P8061; transcript_id NM_001130089.1; tss_id TSS27959;	0.578539	-0.111531	0.0234659
RNFT2	gene_id RNFT2; gene_name RNFT2; p_id P39553; transcript_id NM_001109903.1; tss_id TSS19479;	0.578539	0.487634	0.0235621
MOB2	gene_id MOB2; gene_name MOB2; p_id P49599; transcript_id NM_001172223.1; tss_id TSS51993;	0.578539	-0.16936	0.0235916
CCDC150	gene_id CCDC150; gene_name CCDC150; p_id P44214; transcript_id XM_006712438.1; tss_id TSS57968;	0.578539	0.263013	0.0236247
RPL35	gene_id RPL35; gene_name RPL35; p_id P39211; transcript_id NM_007209.3; tss_id TSS5427;	0.578539	-0.134806	0.0237145
LOC100996724	gene_id LOC100996724; gene_name LOC100996724; p_id P59230; transcript_id XM_006711101.1; tss_id TSS21953;	0.578539	0.279447	0.0238349
ARFGAP3	gene_id ARFGAP3; gene_name ARFGAP3; p_id P23681; transcript_id XM_005261525.2; tss_id TSS12161;	0.578539	-0.0994231	0.0238659
SNX17	gene_id SNX17; gene_name SNX17; p_id P14825; transcript_id NM_001267061.1; tss_id TSS38384;	0.578539	-0.120377	0.0238794
EXOSC1	gene_id EXOSC1; gene_name EXOSC1; p_id P18630; transcript_id NM_016046.3; tss_id TSS42522;	0.578539	-0.11906	0.0238987
CAPRIN2	gene_id CAPRIN2; gene_name CAPRIN2; transcript_id rna52463; tss_id TSS14506;	0.578539	0.178365	0.0239131
ITPR3	gene_id ITPR3; gene_name ITPR3; p_id P57009; transcript_id NM_002224.3; tss_id TSS59807;	0.578539	0.198193	0.0239288
ZBTB1	gene_id ZBTB1; gene_name ZBTB1; p_id P27741; transcript_id NM_014950.2; tss_id TSS40989;	0.578539	0.109207	0.0239751
STARD7	gene_id STARD7; gene_name STARD7; p_id P50188; transcript_id NM_020151.3; tss_id TSS28931;	0.578539	-0.0723319	0.0241818
LOC101927151	gene_id LOC101927151; gene_name LOC101927151; transcript_id rna75332; tss_id TSS30679;	0.578539	0.193616	0.0242008
HJURP	gene_id HJURP; gene_name HJURP; p_id P32024; transcript_id NM_018410.4; tss_id TSS14764;	0.578539	-0.100651	0.024354
KMT2E-AS1	gene_id KMT2E-AS1; gene_name KMT2E-AS1; transcript_id rna34355; tss_id TSS50434;	0.578539	0.296119	0.0244126
TP73-AS1	gene_id TP73-AS1; gene_name TP73-AS1; transcript_id rna397; tss_id TSS58839;	0.578539	0.318684	0.0244632
PLAGL2	gene_id PLAGL2; gene_name PLAGL2; p_id P37941; transcript_id NM_002657.3; tss_id TSS53938;	0.578539	0.338078	0.0244975
KLF8	gene_id KLF8; gene_name KLF8; p_id P38650; transcript_id XM_005261979.1; tss_id TSS50623;	0.578539	0.341631	0.0245456
ST7-OT4	gene_id ST7-OT4; gene_name ST7-OT4; transcript_id rna34579; tss_id TSS12084;	0.578539	0.47874	0.024546
ARRDC3-AS1	gene_id ARRDC3-AS1; gene_name ARRDC3-AS1; transcript_id rna24956; tss_id TSS26307;	0.578539	0.609876	0.024608
RBFOX2	gene_id RBFOX2; gene_name RBFOX2; p_id P47815; transcript_id NM_001031695.2; tss_id TSS59536;	0.578539	0.0974743	0.0246205
NTHL1	gene_id NTHL1; gene_name NTHL1; p_id P25248; transcript_id NM_002528.5; tss_id TSS22490;	0.578539	-0.217176	0.0246458
MIR3654	geneID LOC729998; gene_id MIR3654; gene_name MIR3654; transcript_id rna34954; tss_id TSS53918;	0.578539	-0.133216	0.0246721
EMC3-AS1	gene_id EMC3-AS1; gene_name EMC3-AS1; transcript_id rna15179; tss_id TSS4307;	0.578539	0.247517	0.0247302
GTF3A	gene_id GTF3A; gene_name GTF3A; p_id P30409; transcript_id NM_002097.2; tss_id TSS30814;	0.578539	-0.104806	0.0247494
PSMB8	gene_id PSMB8; gene_name PSMB8; p_id P43957; transcript_id NM_004159.4; tss_id TSS57574;	0.578539	-0.105845	0.0248178
PHB	gene_id PHB; gene_name PHB; p_id P57375; transcript_id NM_001281497.1; tss_id TSS45000;	0.578539	-0.130588	0.0248251
ATG9A	gene_id ATG9A; gene_name ATG9A; transcript_id rna14092; tss_id TSS2770;	0.578539	0.221532	0.0248598
GLO1	gene_id GLO1; gene_name GLO1; p_id P35476; transcript_id NM_006708.2; tss_id TSS8504;	0.578539	-0.088103	0.024863
RMDN3	gene_id RMDN3; gene_name RMDN3; p_id P30716; transcript_id XM_005254531.1; tss_id TSS21347;	0.578539	-0.0959358	0.0248758
DDX49	gene_id DDX49; gene_name DDX49; transcript_id rna75101; tss_id TSS52185;	0.578539	-0.123638	0.0249143
EGFLAM	gene_id EGFLAM; gene_name EGFLAM; p_id P10538; transcript_id NM_001205301.1; tss_id TSS21642;	0.578539	-0.135141	0.0249301
PCSK6	gene_id PCSK6; gene_name PCSK6; p_id P48884; transcript_id NM_138319.2; tss_id TSS38783;	0.578539	0.167337	0.0249967
UFD1L	gene_id UFD1L; gene_name UFD1L; p_id P1752; transcript_id NM_005659.6; tss_id TSS23956;	0.578539	-0.0934504	0.025013
KLF10	gene_id KLF10; gene_name KLF10; p_id P39229; transcript_id NM_001032282.3; tss_id TSS42007;	0.578539	0.260626	0.0250444
PI4KA	gene_id PI4KA; gene_name PI4KA; p_id P45917; transcript_id XM_005261634.1; tss_id TSS56447;	0.578539	0.262195	0.0251078
KCTD5	gene_id KCTD5; gene_name KCTD5; p_id P20897; transcript_id NM_018992.3; tss_id TSS57011;	0.578539	-0.13451	0.0252228
NFKBIZ	gene_id NFKBIZ; gene_name NFKBIZ; p_id P40891; transcript_id NM_001005474.2; tss_id TSS13706;	0.578539	0.2382	0.0252622
LARP1	gene_id LARP1; gene_name LARP1; p_id P50190; transcript_id XM_005268407.2; tss_id TSS27351;	0.578539	0.144665	0.0253074
RAB11FIP5	gene_id RAB11FIP5; gene_name RAB11FIP5; p_id P14400; transcript_id XM_005264252.1; tss_id TSS31606;	0.578539	0.179458	0.025331
RNPC3	gene_id RNPC3; gene_name RNPC3; p_id P13490; transcript_id NM_017619.3; tss_id TSS12682;	0.578539	0.189434	0.025501
MTM1	gene_id MTM1; gene_name MTM1; p_id P8401; transcript_id XM_005274687.1; tss_id TSS35331;	0.578539	-0.125229	0.0255597
SUMF1	gene_id SUMF1; gene_name SUMF1; p_id P14304; transcript_id XM_006713118.1; tss_id TSS27743;	0.578539	-0.109372	0.0256128
HMGCL	gene_id HMGCL; gene_name HMGCL; p_id P59169; transcript_id NM_000191.2; tss_id TSS32069;	0.578539	-0.154424	0.0256161
GPN1	gene_id GPN1; gene_name GPN1; p_id P43603; transcript_id NM_001145049.1; tss_id TSS58053;	0.578539	-0.0839852	0.0256291
SEC14L1	gene_id SEC14L1; gene_name SEC14L1; p_id P57286; transcript_id NM_001204408.1; tss_id TSS54305;	0.578539	0.150117	0.0256443
PDP1	gene_id PDP1; gene_name PDP1; p_id P19710; transcript_id NM_018444.3; tss_id TSS6695;	0.578539	-0.11586	0.0256656
WWC3	gene_id WWC3; gene_name WWC3; p_id P57768; transcript_id NM_015691.3; tss_id TSS44760;	0.578539	0.24611	0.0256801
SMIM12	gene_id SMIM12; gene_name SMIM12; p_id P4769; transcript_id NM_001164825.1; tss_id TSS43325;	0.578539	-0.110724	0.0257015
STAG3L4	gene_id STAG3L4; gene_name STAG3L4; transcript_id rna33191; tss_id TSS13688;	0.578539	-0.177998	0.0257531
SNORD116-13	geneID SNORD116@; gene_id SNORD116-13; gene_name SNORD116-13; transcript_id rna60445; tss_id TSS41692;	0.578539	-0.447398	0.0258256
THSD4	gene_id THSD4; gene_name THSD4; p_id P30564; transcript_id XM_006720692.1; tss_id TSS52463;	0.578539	0.193635	0.0258635
AKAP13	gene_id AKAP13; gene_name AKAP13; p_id P37976; transcript_id XM_005254842.1; tss_id TSS45406;	0.578539	0.129127	0.0258695
SLC45A4	gene_id SLC45A4; gene_name SLC45A4; p_id P32699; transcript_id NM_001080431.2; tss_id TSS21063;	0.578539	0.296974	0.0259318
SVIL	gene_id SVIL; gene_name SVIL; p_id P56242; transcript_id XM_006717494.1; tss_id TSS48953;	0.578539	0.183772	0.0259946
RNF43	gene_id RNF43; gene_name RNF43; p_id P11027; transcript_id NM_017763.4; tss_id TSS50764;	0.578539	0.400483	0.0260427
XBP1	gene_id XBP1; gene_name XBP1; p_id P46825; transcript_id NM_001079539.1; tss_id TSS9225;	0.578539	-0.106301	0.0260487
NARS2	gene_id NARS2; gene_name NARS2; p_id P54892; transcript_id NM_024678.5; tss_id TSS24514;	0.57903	-0.0980852	0.0261225
MANEA-AS1	gene_id MANEA-AS1; gene_name MANEA-AS1; transcript_id rna30193; tss_id TSS20933;	0.57903	0.475402	0.0261672
ETV1	gene_id ETV1; gene_name ETV1; p_id P27572; transcript_id NM_001163150.1; tss_id TSS20012;	0.57903	0.227014	0.0262088
ACTN1	gene_id ACTN1; gene_name ACTN1; p_id P50179; transcript_id NM_001130004.1; tss_id TSS49091;	0.579298	0.11905	0.0262669
STYXL1	gene_id STYXL1; gene_name STYXL1; p_id P16491; transcript_id NM_016086.2; tss_id TSS1080;	0.579522	-0.1512	0.026366
GOSR2	gene_id GOSR2; gene_name GOSR2; p_id P14123; transcript_id NM_054022.2; tss_id TSS55996;	0.579522	-0.08874	0.0263691
RCE1	gene_id RCE1; gene_name RCE1; p_id P41446; transcript_id NM_005133.2; tss_id TSS42521;	0.579758	0.297447	0.0264556
C12orf45	gene_id C12orf45; gene_name C12orf45; p_id P56601; transcript_id NM_152318.2; tss_id TSS22826;	0.579758	-0.18128	0.0264719
SLC2A5	gene_id SLC2A5; gene_name SLC2A5; p_id P54917; transcript_id NM_003039.2; tss_id TSS39148;	0.579877	-0.529033	0.0265255
LOC93622	gene_id LOC93622; gene_name LOC93622; transcript_id rna20434; tss_id TSS36465;	0.579877	-0.145539	0.0265695
ZNF621	gene_id ZNF621; gene_name ZNF621; p_id P47650; transcript_id NM_001098414.2; tss_id TSS1478;	0.580308	0.210823	0.0266353
BCL9	gene_id BCL9; gene_name BCL9; p_id P5535; transcript_id XM_005277418.2; tss_id TSS30201;	0.580806	-0.834095	0.0268153
CLIP1	gene_id CLIP1; gene_name CLIP1; p_id P21814; transcript_id XM_006719554.1; tss_id TSS27943;	0.580806	0.113544	0.0269573
OSER1	gene_id OSER1; gene_name OSER1; p_id P30165; transcript_id NM_016470.7; tss_id TSS5388;	0.580806	-0.10422	0.0269715
TMEM214	gene_id TMEM214; gene_name TMEM214; p_id P38077; transcript_id NM_017727.4; tss_id TSS16573;	0.580806	0.24943	0.0270266
EIF4A3	gene_id EIF4A3; gene_name EIF4A3; p_id P47040; transcript_id NM_014740.3; tss_id TSS34190;	0.580806	-0.0940585	0.0271158
CHD2	gene_id CHD2; gene_name CHD2; p_id P54699; transcript_id NM_001271.3; tss_id TSS40323;	0.580806	0.119296	0.0271189
METRN	gene_id METRN; gene_name METRN; p_id P36550; transcript_id NM_024042.2; tss_id TSS60533;	0.580806	-0.315687	0.0271676
FASTKD2	gene_id FASTKD2; gene_name FASTKD2; p_id P41081; transcript_id NM_014929.3; tss_id TSS4624;	0.580806	-0.0850586	0.027209
ZNF518B	gene_id ZNF518B; gene_name ZNF518B; p_id P1395; transcript_id XM_005248193.1; tss_id TSS39897;	0.580806	-0.19738	0.0272812
ZNF658	gene_id ZNF658; gene_name ZNF658; p_id P47445; transcript_id XM_006716919.1; tss_id TSS2622;	0.580806	0.251464	0.0272851
SLC25A20	gene_id SLC25A20; gene_name SLC25A20; p_id P25736; transcript_id NM_000387.5; tss_id TSS18494;	0.580806	-0.13216	0.0273743
BANP	gene_id BANP; gene_name BANP; p_id P58002; transcript_id XM_006721218.1; tss_id TSS7578;	0.580806	-0.244656	0.0274115
JUN	gene_id JUN; gene_name JUN; p_id P30470; transcript_id NM_002228.3; tss_id TSS43939;	0.580806	0.172133	0.0274849
TTF2	gene_id TTF2; gene_name TTF2; p_id P11777; transcript_id XM_006710979.1; tss_id TSS46363;	0.580806	0.156326	0.0275102
SACS	gene_id SACS; gene_name SACS; p_id P32721; transcript_id NM_014363.5; tss_id TSS48182;	0.580806	0.109908	0.0275229
CLOCK	gene_id CLOCK; gene_name CLOCK; p_id P11186; transcript_id NM_004898.3; tss_id TSS61068;	0.580806	0.109171	0.0275409
NBPF9	gene_id NBPF9; gene_name NBPF9; p_id P44094; transcript_id NM_001277444.1; tss_id TSS44361;	0.580806	0.181205	0.027655
ATRX	gene_id ATRX; gene_name ATRX; p_id P38844; transcript_id XM_005262154.2; tss_id TSS54918;	0.580806	0.143419	0.0276641
GTF2A1	gene_id GTF2A1; gene_name GTF2A1; p_id P6723; transcript_id NM_201595.2; tss_id TSS46893;	0.580806	0.116441	0.0276806
NDUFB7	gene_id NDUFB7; gene_name NDUFB7; p_id P4799; transcript_id NM_004146.5; tss_id TSS8804;	0.580806	-0.186268	0.0277238
TNK1	gene_id TNK1; gene_name TNK1; p_id P23119; transcript_id NM_003985.4; tss_id TSS44116;	0.580806	0.342273	0.0277367
LRBA	gene_id LRBA; gene_name LRBA; p_id P24577; transcript_id NM_006726.4; tss_id TSS61971;	0.580806	0.0872626	0.0278925
ZDHHC17	gene_id ZDHHC17; gene_name ZDHHC17; p_id P13307; transcript_id XM_005268751.1; tss_id TSS14774;	0.580806	0.123797	0.0279058
EIF3L	gene_id EIF3L; gene_name EIF3L; p_id P21259; transcript_id XM_006724260.1; tss_id TSS36838;	0.580806	-0.0827861	0.0279569
NAPB	gene_id NAPB; gene_name NAPB; transcript_id rna79248; tss_id TSS36053;	0.580806	0.199943	0.0280045
BLVRB	gene_id BLVRB; gene_name BLVRB; p_id P16554; transcript_id NM_000713.2; tss_id TSS25731;	0.580806	-0.159213	0.028023
RHEB	gene_id RHEB; gene_name RHEB; p_id P27984; transcript_id XM_006716081.1; tss_id TSS55489;	0.580806	-0.100067	0.0280577
MRPS10	gene_id MRPS10; gene_name MRPS10; p_id P42101; transcript_id NM_018141.3; tss_id TSS54934;	0.580806	-0.0888591	0.0280714
ZNF780A	gene_id ZNF780A; gene_name ZNF780A; p_id P53198; transcript_id NM_001142579.1; tss_id TSS34028;	0.580806	0.131553	0.028081
CASP10	gene_id CASP10; gene_name CASP10; p_id P9198; transcript_id NM_001230.4; tss_id TSS44753;	0.580806	-0.251099	0.0280918
ADH5	gene_id ADH5; gene_name ADH5; p_id P44871; transcript_id NM_000671.4; tss_id TSS538;	0.580806	-0.0838314	0.028108
MCM3AP	gene_id MCM3AP; gene_name MCM3AP; p_id P9318; transcript_id NM_003906.4; tss_id TSS46421;	0.580806	0.12976	0.0281701
ISCA2	gene_id ISCA2; gene_name ISCA2; p_id P6609; transcript_id NM_001272007.1; tss_id TSS37645;	0.580806	-0.165835	0.02819
MRPL55	gene_id MRPL55; gene_name MRPL55; p_id P32446; transcript_id XM_006711741.1; tss_id TSS54279;	0.580806	-0.129544	0.0282318
PAPD5	gene_id PAPD5; gene_name PAPD5; p_id P45295; transcript_id NM_001040284.2; tss_id TSS25542;	0.580806	0.110654	0.0284338
TMX2	gene_id TMX2; gene_name TMX2; transcript_id rna48252; tss_id TSS62263;	0.580806	-0.0941715	0.0285982
WWC2	gene_id WWC2; gene_name WWC2; p_id P2624; transcript_id XM_006714313.1; tss_id TSS35967;	0.580806	0.102748	0.0286197
MTR	gene_id MTR; gene_name MTR; p_id P6597; transcript_id NM_000254.2; tss_id TSS13120;	0.580806	0.0968846	0.0286277
TGFBR3	gene_id TGFBR3; gene_name TGFBR3; p_id P35523; transcript_id XM_006710867.1; tss_id TSS61608;	0.580806	0.212359	0.0286294
GOLGB1	gene_id GOLGB1; gene_name GOLGB1; p_id P55109; transcript_id NM_001256488.1; tss_id TSS16342;	0.580806	0.17568	0.0286785
STRN	gene_id STRN; gene_name STRN; p_id P34222; transcript_id NM_003162.3; tss_id TSS61265;	0.580806	0.0914472	0.028708
MORN2	gene_id MORN2; gene_name MORN2; p_id P56624; transcript_id NM_001145450.1; tss_id TSS60483;	0.580806	-0.167979	0.0287454
NUFIP2	gene_id NUFIP2; gene_name NUFIP2; p_id P3682; transcript_id NM_020772.2; tss_id TSS60162;	0.580806	0.104409	0.0288048
PIK3C2B	gene_id PIK3C2B; gene_name PIK3C2B; p_id P9093; transcript_id XM_006711384.1; tss_id TSS42946;	0.580806	0.462905	0.0288127
RBPMS	gene_id RBPMS; gene_name RBPMS; p_id P35923; transcript_id NM_001008710.2; tss_id TSS548;	0.580806	0.426536	0.0288266
MKI67	gene_id MKI67; gene_name MKI67; p_id P25584; transcript_id NM_001145966.1; tss_id TSS44932;	0.580806	0.150738	0.0288333
ALG5	gene_id ALG5; gene_name ALG5; p_id P29540; transcript_id NM_001142364.1; tss_id TSS2036;	0.580806	-0.0887226	0.028861
BMPR1B	gene_id BMPR1B; gene_name BMPR1B; p_id P27954; transcript_id NM_001203.2; tss_id TSS13762;	0.580806	0.130576	0.0289481
IMP4	gene_id IMP4; gene_name IMP4; p_id P16310; transcript_id XM_005263844.1; tss_id TSS10089;	0.580806	-0.128326	0.0289561
E2F2	gene_id E2F2; gene_name E2F2; p_id P27932; transcript_id XM_005245748.1; tss_id TSS21771;	0.580806	0.317152	0.0290299
ALMS1	gene_id ALMS1; gene_name ALMS1; p_id P12258; transcript_id NM_015120.4; tss_id TSS1707;	0.580806	0.115473	0.0290743
RNF217	gene_id RNF217; gene_name RNF217; p_id P57179; transcript_id XM_006715350.1; tss_id TSS10319;	0.580806	0.154509	0.0291028
PSTK	gene_id PSTK; gene_name PSTK; p_id P30503; transcript_id NM_153336.2; tss_id TSS21562;	0.580806	-0.209075	0.0291402
RGMB	gene_id RGMB; gene_name RGMB; p_id P21129; transcript_id NM_001012761.2; tss_id TSS6623;	0.580806	0.240718	0.0291487
MPP4	gene_id MPP4; gene_name MPP4; p_id P48115; transcript_id XM_005246734.2; tss_id TSS28321;	0.581219	0.435575	0.0292507
NXF1	gene_id NXF1; gene_name NXF1; p_id P33308; transcript_id XM_006718420.1; tss_id TSS36292;	0.581219	0.196766	0.0292617
LOC401320	gene_id LOC401320; gene_name LOC401320; transcript_id rna32445; tss_id TSS33575;	0.581231	0.240251	0.0293471
RP5-1103G7.4	gene_id RP5-1103G7.4; gene_name RP5-1103G7.4; transcript_id rna78577; tss_id TSS26223;	0.581231	0.404122	0.0293739
C3orf52	gene_id C3orf52; gene_name C3orf52; p_id P55605; transcript_id NM_024616.2; tss_id TSS52724;	0.581231	0.231185	0.0294443
NUDT5	gene_id NUDT5; gene_name NUDT5; p_id P21157; transcript_id NM_014142.2; tss_id TSS63291;	0.581231	-0.0797126	0.0294469
TBC1D13	gene_id TBC1D13; gene_name TBC1D13; p_id P16338; transcript_id NM_018201.4; tss_id TSS43811;	0.584361	0.389249	0.0296617
ERV3-1	gene_id ERV3-1; gene_name ERV3-1; p_id P19541; transcript_id NM_001007253.3; tss_id TSS9444;	0.584361	0.358671	0.0296983
EIF3K	gene_id EIF3K; gene_name EIF3K; p_id P42226; transcript_id NM_013234.2; tss_id TSS56569;	0.585145	-0.118482	0.0298472
CAPNS1	gene_id CAPNS1; gene_name CAPNS1; p_id P43104; transcript_id NM_001003962.1; tss_id TSS57329;	0.585145	0.118695	0.0298917
COA7	gene_id COA7; gene_name COA7; p_id P31498; transcript_id NM_023077.2; tss_id TSS30220;	0.585145	-0.107236	0.0299263
MANF	gene_id MANF; gene_name MANF; p_id P22371; transcript_id NM_006010.4; tss_id TSS36408;	0.585145	-0.12451	0.0299698
TSPAN3	gene_id TSPAN3; gene_name TSPAN3; p_id P19069; transcript_id NM_005724.5; tss_id TSS28631;	0.585145	-0.0707289	0.0299825
CCAT1	gene_id CCAT1; gene_name CCAT1; transcript_id rna38188; tss_id TSS45494;	0.585145	0.177482	0.030017
PDCL3	gene_id PDCL3; gene_name PDCL3; p_id P5447; transcript_id NM_024065.4; tss_id TSS407;	0.585982	-0.107314	0.0301065
SNORD76	gene_id SNORD76; gene_name SNORD76; transcript_id rna6753; tss_id TSS26047;	0.586256	0.222348	0.0301843
PATL1	gene_id PATL1; gene_name PATL1; p_id P350; transcript_id XM_005273833.2; tss_id TSS60712;	0.586256	0.299233	0.030506
UBE2H	gene_id UBE2H; gene_name UBE2H; p_id P13094; transcript_id NM_001202498.1; tss_id TSS46853;	0.586256	-0.0968303	0.0305086
ATM	gene_id ATM; gene_name ATM; p_id P24825; transcript_id NM_000051.3; tss_id TSS38074;	0.586256	0.0897062	0.0305331
STARD9	gene_id STARD9; gene_name STARD9; p_id P16487; transcript_id XM_006720621.1; tss_id TSS52852;	0.586256	0.259588	0.0306143
GTF2E1	gene_id GTF2E1; gene_name GTF2E1; p_id P54190; transcript_id NM_005513.2; tss_id TSS19014;	0.586256	-0.144532	0.0306608
C9orf156	gene_id C9orf156; gene_name C9orf156; p_id P35031; transcript_id XM_005252047.2; tss_id TSS54243;	0.586256	-0.128966	0.0306715
DDRGK1	gene_id DDRGK1; gene_name DDRGK1; p_id P41318; transcript_id NM_023935.1; tss_id TSS23452;	0.586256	-0.145181	0.0308118
ECI1	gene_id ECI1; gene_name ECI1; p_id P14438; transcript_id NM_001919.3; tss_id TSS16738;	0.586256	-0.141308	0.0308321
TCERG1	gene_id TCERG1; gene_name TCERG1; p_id P17737; transcript_id NM_006706.3; tss_id TSS56893;	0.586256	0.115569	0.0308407
LOC101927578	gene_id LOC101927578; gene_name LOC101927578; transcript_id rna8962; tss_id TSS17532;	0.586256	0.514004	0.0308726
DIAPH2	gene_id DIAPH2; gene_name DIAPH2; p_id P22058; transcript_id NM_007309.3; tss_id TSS12399;	0.586256	0.119906	0.0308771
SLC25A37	gene_id SLC25A37; gene_name SLC25A37; p_id P44998; transcript_id NM_016612.2; tss_id TSS62654;	0.586256	0.106569	0.0309093
DUSP11	gene_id DUSP11; gene_name DUSP11; p_id P38107; transcript_id NM_003584.2; tss_id TSS18177;	0.586256	-0.0802988	0.0309315
LOC100499484	gene_id LOC100499484; gene_name LOC100499484; transcript_id rna40652; tss_id TSS51690;	0.586256	0.48183	0.0309599
ZFYVE21	gene_id ZFYVE21; gene_name ZFYVE21; p_id P4265; transcript_id NM_001198953.1; tss_id TSS32747;	0.586256	-0.113177	0.0309641
FGGY	gene_id FGGY; gene_name FGGY; p_id P28229; transcript_id NM_001113411.1; tss_id TSS16390;	0.586256	-0.208835	0.0309645
MST1R	gene_id MST1R; gene_name MST1R; p_id P43446; transcript_id NM_002447.2; tss_id TSS13467;	0.586256	0.214676	0.0309697
MAP3K1	gene_id MAP3K1; gene_name MAP3K1; p_id P24675; transcript_id NM_005921.1; tss_id TSS40925;	0.586256	0.120526	0.0310076
TAP1	gene_id TAP1; gene_name TAP1; p_id P12872; transcript_id NM_000593.5; tss_id TSS8146;	0.586256	-0.109353	0.0311713
C8orf33	gene_id C8orf33; gene_name C8orf33; p_id P14934; transcript_id NM_023080.2; tss_id TSS3901;	0.586256	-0.079337	0.0312179
ZNF627	gene_id ZNF627; gene_name ZNF627; p_id P45274; transcript_id NM_145295.3; tss_id TSS8531;	0.586256	-0.144922	0.0313161
NFATC2IP	gene_id NFATC2IP; gene_name NFATC2IP; p_id P48840; transcript_id NM_032815.3; tss_id TSS48278;	0.586256	0.116432	0.031345
LOC102724528	gene_id LOC102724528; gene_name LOC102724528; transcript_id rna6706; tss_id TSS40552;	0.586256	-0.281598	0.0314006
CASC2	gene_id CASC2; gene_name CASC2; transcript_id rna45931; tss_id TSS35466;	0.586256	0.450826	0.0314536
GOLGA4	gene_id GOLGA4; gene_name GOLGA4; p_id P19133; transcript_id NM_001172713.1; tss_id TSS16226;	0.586256	0.180706	0.031485
PAFAH1B3	gene_id PAFAH1B3; gene_name PAFAH1B3; p_id P42846; transcript_id NM_002573.3; tss_id TSS1063;	0.586256	-0.186714	0.0316059
DST	gene_id DST; gene_name DST; p_id P174; transcript_id NM_001144769.2; tss_id TSS28608;	0.586256	0.193224	0.0316148
NAA16	gene_id NAA16; gene_name NAA16; p_id P7732; transcript_id NM_024561.4; tss_id TSS7912;	0.586256	0.17637	0.0316417
KAT2A	gene_id KAT2A; gene_name KAT2A; p_id P33672; transcript_id XM_006721818.1; tss_id TSS15862;	0.586256	0.250623	0.0317156
LINC00342	gene_id LINC00342; gene_name LINC00342; transcript_id rna11042; tss_id TSS51878;	0.586256	0.352952	0.0317521
NDUFAF5	gene_id NDUFAF5; gene_name NDUFAF5; p_id P59090; transcript_id NM_024120.4; tss_id TSS45790;	0.586256	-0.119337	0.0318009
PDPR	gene_id PDPR; gene_name PDPR; p_id P29895; transcript_id NM_017990.3; tss_id TSS47733;	0.586256	0.335293	0.0318357
VPS72	gene_id VPS72; gene_name VPS72; p_id P43734; transcript_id NM_001271088.1; tss_id TSS54359;	0.586256	-0.11828	0.0318626
SLC25A15	gene_id SLC25A15; gene_name SLC25A15; p_id P15520; transcript_id NM_014252.3; tss_id TSS40904;	0.586256	-0.0896094	0.0318823
PLK2	gene_id PLK2; gene_name PLK2; p_id P1864; transcript_id NM_006622.3; tss_id TSS59484;	0.586256	-0.104096	0.0318869
HAUS7	gene_id HAUS7; gene_name HAUS7; p_id P43245; transcript_id NM_017518.7; tss_id TSS51280;	0.586256	-0.155996	0.0319072
SSR2	gene_id SSR2; gene_name SSR2; p_id P16777; transcript_id NM_003145.3; tss_id TSS1593;	0.586256	-0.100253	0.031929
ZMYM4	gene_id ZMYM4; gene_name ZMYM4; transcript_id rna1952; tss_id TSS30093;	0.586256	0.0922273	0.0319361
DCAF15	gene_id DCAF15; gene_name DCAF15; p_id P439; transcript_id NM_138353.2; tss_id TSS58723;	0.588261	0.271938	0.0321589
TTN-AS1	gene_id TTN-AS1; gene_name TTN-AS1; transcript_id rna12984; tss_id TSS40775;	0.588261	0.180234	0.03218
UBAC1	gene_id UBAC1; gene_name UBAC1; p_id P46152; transcript_id NM_016172.2; tss_id TSS60801;	0.588261	-0.131523	0.0321855
TRPT1	gene_id TRPT1; gene_name TRPT1; p_id P53858; transcript_id NM_001160393.1; tss_id TSS7903;	0.588528	-0.247058	0.0322468
NDUFB8	gene_id NDUFB8; gene_name NDUFB8; p_id P15110; transcript_id NM_005004.3; tss_id TSS35350;	0.589292	-0.0891204	0.0323355
UBXN8	gene_id UBXN8; gene_name UBXN8; p_id P46874; transcript_id NM_001282189.1; tss_id TSS47497;	0.590356	-0.0882766	0.0324647
AFAP1L2	gene_id AFAP1L2; gene_name AFAP1L2; p_id P9346; transcript_id XM_006718036.1; tss_id TSS31520;	0.590356	0.446119	0.0324877
NPAT	gene_id NPAT; gene_name NPAT; p_id P5165; transcript_id NM_002519.2; tss_id TSS53198;	0.590601	0.107516	0.032548
CCT4	gene_id CCT4; gene_name CCT4; p_id P52508; transcript_id NM_006430.3; tss_id TSS44275;	0.591324	-0.0683236	0.0326348
PARD6G-AS1	gene_id PARD6G-AS1; gene_name PARD6G-AS1; transcript_id rna73262; tss_id TSS29013;	0.591884	0.522558	0.0327694
KDM4C	gene_id KDM4C; gene_name KDM4C; p_id P12295; transcript_id NM_001146696.1; tss_id TSS54734;	0.591884	0.0977002	0.0328165
TMEM173	gene_id TMEM173; gene_name TMEM173; p_id P56972; transcript_id NM_198282.2; tss_id TSS24402;	0.591884	0.196481	0.0328438
MED20	gene_id MED20; gene_name MED20; p_id P25855; transcript_id NM_004275.3; tss_id TSS30116;	0.591884	-0.116331	0.0328711
PCYT2	gene_id PCYT2; gene_name PCYT2; p_id P30571; transcript_id NM_001256435.2; tss_id TSS38766;	0.591884	-0.156306	0.0329227
MEN1	gene_id MEN1; gene_name MEN1; p_id P28980; transcript_id NM_130800.2; tss_id TSS42691;	0.591884	0.25854	0.0329924
BMS1P4	gene_id BMS1P4; gene_name BMS1P4; transcript_id rna44423; tss_id TSS41285;	0.591884	0.341872	0.0330067
NINJ1	gene_id NINJ1; gene_name NINJ1; p_id P41692; transcript_id NM_004148.3; tss_id TSS25089;	0.591884	-0.222856	0.0330417
PSMB4	gene_id PSMB4; gene_name PSMB4; p_id P47181; transcript_id NM_002796.2; tss_id TSS17768;	0.592939	-0.0870777	0.0331751
AP2A1	gene_id AP2A1; gene_name AP2A1; p_id P40253; transcript_id NM_014203.2; tss_id TSS25576;	0.592939	0.205562	0.0332627
VDAC1	gene_id VDAC1; gene_name VDAC1; p_id P43700; transcript_id NM_003374.2; tss_id TSS32657;	0.592939	-0.0801441	0.0332642
RABIF	gene_id RABIF; gene_name RABIF; p_id P35645; transcript_id NM_002871.4; tss_id TSS40048;	0.592939	-0.0943774	0.0332889
ACCS	gene_id ACCS; gene_name ACCS; p_id P55437; transcript_id NM_001127219.1; tss_id TSS22225;	0.593909	0.55073	0.0334493
CHD4	gene_id CHD4; gene_name CHD4; p_id P4508; transcript_id XM_006718962.1; tss_id TSS57352;	0.593909	0.0952062	0.0334524
VEZF1	gene_id VEZF1; gene_name VEZF1; p_id P54362; transcript_id XM_005257643.1; tss_id TSS35438;	0.593909	0.0937366	0.0334849
STARD8	gene_id STARD8; gene_name STARD8; p_id P9725; transcript_id NM_014725.4; tss_id TSS60529;	0.594264	0.358199	0.0336022
SRPRB	gene_id SRPRB; gene_name SRPRB; p_id P38466; transcript_id NM_021203.3; tss_id TSS11760;	0.594264	-0.0986379	0.0336759
QKI	gene_id QKI; gene_name QKI; p_id P50308; transcript_id NM_206855.2; tss_id TSS7631;	0.594264	0.1065	0.0336928
RPS9	gene_id RPS9; gene_name RPS9; transcript_id rna77988; tss_id TSS3678;	0.594264	-0.141882	0.0336937
HIGD2A	gene_id HIGD2A; gene_name HIGD2A; p_id P1413; transcript_id NM_138820.2; tss_id TSS60451;	0.594304	-0.113366	0.0337431
STAG3L5P-PVRIG2P-PILRB	gene_id STAG3L5P-PVRIG2P-PILRB; gene_name STAG3L5P-PVRIG2P-PILRB; transcript_id rna34052; tss_id TSS56260;	0.595249	0.307018	0.0338694
GALE	gene_id GALE; gene_name GALE; p_id P7798; transcript_id NM_001008216.1; tss_id TSS35799;	0.595249	-0.123708	0.0339038
RPL39L	gene_id RPL39L; gene_name RPL39L; p_id P41224; transcript_id NM_052969.1; tss_id TSS22017;	0.595249	-0.246252	0.0339386
HINFP	gene_id HINFP; gene_name HINFP; p_id P15776; transcript_id NM_198971.2; tss_id TSS3974;	0.596358	0.254065	0.0341394
TIMM23	gene_id TIMM23; gene_name TIMM23; transcript_id rna43685; tss_id TSS31695;	0.596358	-0.0843932	0.0342053
DNASE2	gene_id DNASE2; gene_name DNASE2; p_id P39999; transcript_id NM_001375.2; tss_id TSS44048;	0.596358	-0.149688	0.0343293
TIMM17A	gene_id TIMM17A; gene_name TIMM17A; p_id P52981; transcript_id NM_006335.2; tss_id TSS40639;	0.596358	-0.101464	0.0344441
ATP7B	gene_id ATP7B; gene_name ATP7B; transcript_id rna56670; tss_id TSS46624;	0.596358	0.266544	0.0344471
SUCLG1	gene_id SUCLG1; gene_name SUCLG1; p_id P55842; transcript_id NM_003849.3; tss_id TSS24719;	0.596358	-0.105818	0.0344578
CCNL2	gene_id CCNL2; gene_name CCNL2; p_id P34710; transcript_id NM_030937.4; tss_id TSS25983;	0.596358	0.24049	0.034474
AURKAIP1	gene_id AURKAIP1; gene_name AURKAIP1; p_id P50448; transcript_id NM_017900.2; tss_id TSS22572;	0.596358	-0.14001	0.034508
DENND3	gene_id DENND3; gene_name DENND3; p_id P21734; transcript_id NM_014957.2; tss_id TSS33165;	0.596358	0.256601	0.0345102
FAM214A	gene_id FAM214A; gene_name FAM214A; p_id P43329; transcript_id XM_006720610.1; tss_id TSS42636;	0.596358	0.155876	0.0345588
YIPF1	gene_id YIPF1; gene_name YIPF1; transcript_id rna2957; tss_id TSS21089;	0.596358	-0.151394	0.0345589
INSC	gene_id INSC; gene_name INSC; p_id P28669; transcript_id NM_001031853.4; tss_id TSS16343;	0.596358	-0.123468	0.0345701
RPL4	gene_id RPL4; gene_name RPL4; p_id P30916; transcript_id NM_000968.3; tss_id TSS44564;	0.596771	-0.099854	0.0346414
MAP2K6	gene_id MAP2K6; gene_name MAP2K6; p_id P7048; transcript_id NM_002758.3; tss_id TSS34949;	0.596981	-0.505287	0.0347011
KIAA0355	gene_id KIAA0355; gene_name KIAA0355; p_id P54034; transcript_id NM_014686.3; tss_id TSS53054;	0.599222	0.180979	0.0348789
PAQR6	gene_id PAQR6; gene_name PAQR6; p_id P8905; transcript_id NM_001272108.1; tss_id TSS26344;	0.599433	0.55347	0.0349388
CPT2	gene_id CPT2; gene_name CPT2; p_id P622; transcript_id NM_000098.2; tss_id TSS37952;	0.599632	-0.099905	0.0350302
MESDC2	gene_id MESDC2; gene_name MESDC2; p_id P4301; transcript_id NM_015154.1; tss_id TSS12714;	0.599632	-0.0754344	0.0350456
TSPO	gene_id TSPO; gene_name TSPO; p_id P37723; transcript_id NM_000714.5; tss_id TSS32873;	0.601176	-0.156272	0.0353563
WRN	gene_id WRN; gene_name WRN; p_id P26910; transcript_id NM_000553.4; tss_id TSS62047;	0.601176	0.0877398	0.0354365
MKNK1	gene_id MKNK1; gene_name MKNK1; p_id P31197; transcript_id XM_006711000.1; tss_id TSS26605;	0.601176	-0.12414	0.0354755
ARL16	gene_id ARL16; gene_name ARL16; p_id P18348; transcript_id NM_001040025.1; tss_id TSS38631;	0.601176	-0.116092	0.0354967
PRKDC	gene_id PRKDC; gene_name PRKDC; p_id P48255; transcript_id NM_001081640.1; tss_id TSS61107;	0.601176	0.15439	0.0355367
HERC2	gene_id HERC2; gene_name HERC2; p_id P20360; transcript_id NM_004667.5; tss_id TSS61585;	0.601176	0.156925	0.0355853
MPI	gene_id MPI; gene_name MPI; p_id P19277; transcript_id NM_001289157.1; tss_id TSS8638;	0.601176	-0.191229	0.035658
MICALCL	gene_id MICALCL; gene_name MICALCL; p_id P4721; transcript_id NM_032867.2; tss_id TSS49863;	0.601176	0.543223	0.0357128
RPUSD4	gene_id RPUSD4; gene_name RPUSD4; p_id P14466; transcript_id NM_032795.2; tss_id TSS45433;	0.601176	-0.095623	0.0357478
SLC37A3	gene_id SLC37A3; gene_name SLC37A3; p_id P24631; transcript_id NM_032295.3; tss_id TSS5118;	0.601176	-0.0846145	0.035781
HNRNPC	gene_id HNRNPC; gene_name HNRNPC; p_id P18822; transcript_id NM_031314.2; tss_id TSS14286;	0.601176	-0.0953926	0.035834
FCHO2	gene_id FCHO2; gene_name FCHO2; p_id P20989; transcript_id NM_001146032.1; tss_id TSS48141;	0.601176	0.216918	0.0358706
PNN	gene_id PNN; gene_name PNN; p_id P19487; transcript_id NM_002687.3; tss_id TSS32767;	0.601176	0.138436	0.0359926
DNER	gene_id DNER; gene_name DNER; p_id P30098; transcript_id XM_005246950.1; tss_id TSS51744;	0.601176	-0.105841	0.0360364
ZNF181	gene_id ZNF181; gene_name ZNF181; p_id P26308; transcript_id XM_006723183.1; tss_id TSS20158;	0.601176	-0.178517	0.036037
ATG2B	gene_id ATG2B; gene_name ATG2B; p_id P38063; transcript_id NM_018036.5; tss_id TSS17523;	0.601176	0.0937341	0.0360466
RORA	gene_id RORA; gene_name RORA; p_id P12266; transcript_id NM_002943.3; tss_id TSS23463;	0.601176	0.332258	0.0360643
COA3	gene_id COA3; gene_name COA3; p_id P14346; transcript_id NM_001040431.2; tss_id TSS11665;	0.601176	-0.150287	0.0360892
CEP135	gene_id CEP135; gene_name CEP135; p_id P38018; transcript_id NM_025009.4; tss_id TSS37061;	0.601176	0.136213	0.0361505
BRAF	gene_id BRAF; gene_name BRAF; p_id P55481; transcript_id XM_005250046.1; tss_id TSS31331;	0.601176	0.170451	0.0361636
UHRF1BP1	gene_id UHRF1BP1; gene_name UHRF1BP1; p_id P57977; transcript_id XM_006715125.1; tss_id TSS29933;	0.601176	0.114116	0.0361759
TRAPPC3	gene_id TRAPPC3; gene_name TRAPPC3; transcript_id rna1997; tss_id TSS55634;	0.601176	-0.0861784	0.0362061
LOC102724524	gene_id LOC102724524; gene_name LOC102724524; transcript_id rna72091; tss_id TSS26148;	0.601176	0.36529	0.0362339
TET2	gene_id TET2; gene_name TET2; p_id P20467; transcript_id NM_017628.4; tss_id TSS2595;	0.603126	0.143685	0.0363992
GUK1	gene_id GUK1; gene_name GUK1; p_id P12151; transcript_id XM_005273106.1; tss_id TSS37451;	0.603153	-0.130456	0.0365132
ZBTB20	gene_id ZBTB20; gene_name ZBTB20; p_id P57234; transcript_id XM_006713577.1; tss_id TSS16467;	0.603153	0.255494	0.0365357
C7orf50	gene_id C7orf50; gene_name C7orf50; p_id P21588; transcript_id XM_006715793.1; tss_id TSS55263;	0.603153	-0.165387	0.0366873
PRDX6	gene_id PRDX6; gene_name PRDX6; p_id P53041; transcript_id NM_004905.2; tss_id TSS28389;	0.603153	-0.0853079	0.0366971
TRIM69	gene_id TRIM69; gene_name TRIM69; p_id P1236; transcript_id XM_005254163.2; tss_id TSS32052;	0.603153	-0.226126	0.0367
AHNAK	geneID LOC101929364; gene_id AHNAK; gene_name AHNAK; p_id P43503; transcript_id NM_024060.3; tss_id TSS50371;	0.603153	0.138981	0.0367938
CXorf23	gene_id CXorf23; gene_name CXorf23; p_id P32605; transcript_id NM_198279.3; tss_id TSS657;	0.603153	0.185698	0.0368328
RGS2	gene_id RGS2; gene_name RGS2; p_id P21025; transcript_id NM_002923.3; tss_id TSS35676;	0.603153	-0.118087	0.0368623
ARHGEF18	gene_id ARHGEF18; gene_name ARHGEF18; p_id P15701; transcript_id XM_006722705.1; tss_id TSS48474;	0.603153	0.146095	0.0369393
RC3H1	gene_id RC3H1; gene_name RC3H1; p_id P57837; transcript_id XM_006711183.1; tss_id TSS27041;	0.603153	0.115706	0.0369736
AHI1	gene_id AHI1; gene_name AHI1; p_id P11941; transcript_id XM_005267039.2; tss_id TSS59223;	0.603153	0.128114	0.0369803
CEP68	gene_id CEP68; gene_name CEP68; p_id P15375; transcript_id NM_015147.2; tss_id TSS19074;	0.603153	0.236445	0.0370099
PDE4B	gene_id PDE4B; gene_name PDE4B; p_id P15325; transcript_id NM_001037341.1; tss_id TSS28406;	0.603153	-0.388604	0.0370235
NDUFA6	gene_id NDUFA6; gene_name NDUFA6; p_id P29690; transcript_id NM_002490.3; tss_id TSS39424;	0.604632	-0.107386	0.0371623
CEP128	gene_id CEP128; gene_name CEP128; p_id P50171; transcript_id NM_152446.3; tss_id TSS21805;	0.605752	0.123718	0.0373406
MAST2	gene_id MAST2; gene_name MAST2; p_id P22691; transcript_id XM_005270652.2; tss_id TSS31564;	0.605752	0.250535	0.0373588
ZBTB18	gene_id ZBTB18; gene_name ZBTB18; p_id P24551; transcript_id NM_001278196.1; tss_id TSS47342;	0.605752	0.167711	0.03741
SFSWAP	gene_id SFSWAP; gene_name SFSWAP; p_id P29904; transcript_id NM_004592.3; tss_id TSS25344;	0.605752	0.172506	0.0375055
BLOC1S4	gene_id BLOC1S4; gene_name BLOC1S4; p_id P6207; transcript_id NM_018366.2; tss_id TSS43376;	0.605752	-0.153544	0.0376136
ATP6V0E2-AS1	gene_id ATP6V0E2-AS1; gene_name ATP6V0E2-AS1; transcript_id rna35393; tss_id TSS21695;	0.605752	-0.489268	0.037658
YIPF2	gene_id YIPF2; gene_name YIPF2; p_id P12699; transcript_id XM_005260069.2; tss_id TSS325;	0.605752	-0.17826	0.0376964
PXK	gene_id PXK; gene_name PXK; p_id P53746; transcript_id NM_001289100.1; tss_id TSS22028;	0.605752	0.19984	0.0377232
RAB2B	gene_id RAB2B; gene_name RAB2B; transcript_id rna57677; tss_id TSS31668;	0.605752	0.146684	0.0378758
EPB41L2	gene_id EPB41L2; gene_name EPB41L2; p_id P23575; transcript_id NM_001431.3; tss_id TSS55783;	0.605752	0.10613	0.0378775
DDX60L	gene_id DDX60L; gene_name DDX60L; p_id P29661; transcript_id XM_006714409.1; tss_id TSS53515;	0.605752	0.139119	0.0378832
TST	gene_id TST; gene_name TST; p_id P14340; transcript_id NM_003312.5; tss_id TSS33930;	0.605752	-0.170295	0.0379786
CUEDC1	gene_id CUEDC1; gene_name CUEDC1; transcript_id rna70281; tss_id TSS39939;	0.605752	0.243857	0.0380275
EEF1D	gene_id EEF1D; gene_name EEF1D; p_id P45101; transcript_id NM_001195203.1; tss_id TSS49589;	0.605752	-0.111661	0.0380765
MPRIP	gene_id MPRIP; gene_name MPRIP; p_id P46444; transcript_id XM_006721488.1; tss_id TSS4404;	0.605752	0.107758	0.0380816
COPS4	gene_id COPS4; gene_name COPS4; p_id P9742; transcript_id NM_001258006.1; tss_id TSS53307;	0.605752	-0.0790221	0.0380983
ZNF638-IT1	gene_id ZNF638-IT1; gene_name ZNF638-IT1; transcript_id rna10528; tss_id TSS9619;	0.605752	0.456652	0.0381134
ARHGAP32	gene_id ARHGAP32; gene_name ARHGAP32; p_id P53786; transcript_id NM_001142685.1; tss_id TSS13434;	0.605752	0.159534	0.0382142
UMPS	gene_id UMPS; gene_name UMPS; transcript_id rna18241; tss_id TSS33382;	0.605752	-0.0787101	0.0382221
UPF1	gene_id UPF1; gene_name UPF1; p_id P12820; transcript_id NM_002911.3; tss_id TSS39262;	0.605752	0.206989	0.0382461
CENPC	gene_id CENPC; gene_name CENPC; p_id P14098; transcript_id NM_001812.2; tss_id TSS39906;	0.605752	0.112832	0.0382554
ZNF654	gene_id ZNF654; gene_name ZNF654; p_id P48357; transcript_id XM_006713246.1; tss_id TSS61335;	0.605752	0.130549	0.0383306
AP4M1	gene_id AP4M1; gene_name AP4M1; p_id P56122; transcript_id XM_005250689.2; tss_id TSS45838;	0.605752	-0.217745	0.0383375
CRYGS	gene_id CRYGS; gene_name CRYGS; p_id P3434; transcript_id NM_017541.2; tss_id TSS7665;	0.606262	0.530867	0.038418
AVEN	gene_id AVEN; gene_name AVEN; p_id P4341; transcript_id NM_020371.2; tss_id TSS63354;	0.606671	-0.0966486	0.0385158
EI24	gene_id EI24; gene_name EI24; p_id P45315; transcript_id NM_001007277.1; tss_id TSS25578;	0.606671	-0.0706357	0.0385402
RPL3	gene_id RPL3; gene_name RPL3; p_id P21679; transcript_id NM_000967.3; tss_id TSS56;	0.607154	-0.0827062	0.0386304
ETV3	gene_id ETV3; gene_name ETV3; p_id P12278; transcript_id XM_006711210.1; tss_id TSS32543;	0.607154	0.100568	0.0387378
LY6K	gene_id LY6K; gene_name LY6K; p_id P39679; transcript_id NM_001160354.1; tss_id TSS17210;	0.607154	-0.120418	0.0387532
LOC102724441	gene_id LOC102724441; gene_name LOC102724441; p_id P54848; transcript_id XM_006723922.1; tss_id TSS17692;	0.607154	-0.75767	0.0387637
CCT6B	gene_id CCT6B; gene_name CCT6B; p_id P32900; transcript_id NM_006584.3; tss_id TSS52936;	0.607748	-0.412526	0.0388503
NDUFS6	gene_id NDUFS6; gene_name NDUFS6; p_id P35293; transcript_id NM_004553.4; tss_id TSS45529;	0.607748	-0.126523	0.0388982
RPL30	gene_id RPL30; gene_name RPL30; p_id P24267; transcript_id NM_000989.3; tss_id TSS33339;	0.608352	-0.123504	0.0390618
CNPY2	gene_id CNPY2; gene_name CNPY2; p_id P52259; transcript_id NM_014255.5; tss_id TSS35222;	0.608352	-0.141585	0.0390979
DGCR8	gene_id DGCR8; gene_name DGCR8; p_id P55999; transcript_id NM_001190326.1; tss_id TSS15971;	0.608352	0.143344	0.0391265
TACO1	gene_id TACO1; gene_name TACO1; p_id P52889; transcript_id NM_016360.3; tss_id TSS19249;	0.608352	-0.107349	0.0391345
SMG1	gene_id SMG1; gene_name SMG1; p_id P29686; transcript_id NM_015092.4; tss_id TSS53775;	0.608352	0.183706	0.0391862
DNAH14	gene_id DNAH14; gene_name DNAH14; p_id P47906; transcript_id XM_006711735.1; tss_id TSS63085;	0.608352	0.108163	0.0392267
ZNF428	gene_id ZNF428; gene_name ZNF428; p_id P121; transcript_id NM_182498.3; tss_id TSS61858;	0.6089	-0.237203	0.0393271
MPC1	gene_id MPC1; gene_name MPC1; transcript_id rna31574; tss_id TSS3187;	0.6089	-0.1234	0.0394248
MFSD6	gene_id MFSD6; gene_name MFSD6; p_id P37439; transcript_id NM_017694.3; tss_id TSS55004;	0.6089	0.194562	0.0395129
MMAA	gene_id MMAA; gene_name MMAA; p_id P14327; transcript_id NM_172250.2; tss_id TSS36071;	0.6089	-0.161907	0.0396299
PLCG1	gene_id PLCG1; gene_name PLCG1; p_id P13840; transcript_id XM_005260438.1; tss_id TSS43146;	0.6089	0.132939	0.0396471
DUSP14	gene_id DUSP14; gene_name DUSP14; p_id P34407; transcript_id NM_007026.2; tss_id TSS117;	0.6089	-0.113406	0.0396732
GOLGA6L9	gene_id GOLGA6L9; gene_name GOLGA6L9; p_id P10082; transcript_id XM_006720532.1; tss_id TSS50327;	0.6089	0.31239	0.0396755
ADARB1	gene_id ADARB1; gene_name ADARB1; p_id P27108; transcript_id NM_001160230.1; tss_id TSS8117;	0.6089	0.230658	0.0396862
HIST1H1C	gene_id HIST1H1C; gene_name HIST1H1C; p_id P34176; transcript_id NM_005319.3; tss_id TSS27962;	0.6089	-0.148298	0.0397419
KIAA1731	gene_id KIAA1731; gene_name KIAA1731; p_id P21498; transcript_id NM_033395.1; tss_id TSS5318;	0.6089	0.173784	0.0397557
MYL12B	gene_id MYL12B; gene_name MYL12B; p_id P49584; transcript_id NM_033546.3; tss_id TSS46058;	0.6089	-0.0821966	0.0398748
NDUFB9	gene_id NDUFB9; gene_name NDUFB9; p_id P30779; transcript_id NM_001278645.1; tss_id TSS9743;	0.6089	-0.155945	0.0398891
C15orf52	gene_id C15orf52; gene_name C15orf52; p_id P52316; transcript_id NM_207380.2; tss_id TSS19284;	0.6089	0.243565	0.0398906
SEPW1	gene_id SEPW1; gene_name SEPW1; p_id P39258; transcript_id NM_003009.2; tss_id TSS26405;	0.610102	-0.146611	0.0400178
FNBP4	gene_id FNBP4; gene_name FNBP4; p_id P31446; transcript_id XM_005252833.1; tss_id TSS7709;	0.611688	0.119935	0.0401704
HSD17B1	geneID HSD17B1P1; gene_id HSD17B1; gene_name HSD17B1; p_id P20822; transcript_id XM_006721860.1; tss_id TSS41252;	0.611925	-0.206772	0.0402888
CDK5	gene_id CDK5; gene_name CDK5; p_id P8975; transcript_id NM_004935.3; tss_id TSS5952;	0.611925	-0.135483	0.0403814
CCNT2	gene_id CCNT2; gene_name CCNT2; p_id P43894; transcript_id XM_005263830.2; tss_id TSS28262;	0.611925	0.123614	0.0404144
SLC16A5	gene_id SLC16A5; gene_name SLC16A5; p_id P38452; transcript_id NM_001271765.1; tss_id TSS43873;	0.611925	0.387014	0.0404937
PCNT	gene_id PCNT; gene_name PCNT; p_id P44175; transcript_id XM_005261130.2; tss_id TSS12461;	0.611925	0.151268	0.0405287
PXMP2	gene_id PXMP2; gene_name PXMP2; p_id P28380; transcript_id NM_018663.2; tss_id TSS43214;	0.611925	-0.173919	0.0405368
EML3	gene_id EML3; gene_name EML3; p_id P27376; transcript_id XM_006718489.1; tss_id TSS42873;	0.611925	0.237801	0.0405612
MYOF	gene_id MYOF; gene_name MYOF; p_id P13070; transcript_id XM_005269694.2; tss_id TSS52120;	0.611925	0.09142	0.040625
RP11-81N13.1	gene_id RP11-81N13.1; gene_name RP11-81N13.1; transcript_id rna17326; tss_id TSS7715;	0.611925	0.732847	0.0406528
TMEM63C	gene_id TMEM63C; gene_name TMEM63C; p_id P13397; transcript_id NM_020431.3; tss_id TSS27089;	0.611925	0.384174	0.0407432
VAMP1	gene_id VAMP1; gene_name VAMP1; p_id P47913; transcript_id XM_006719013.1; tss_id TSS21671;	0.611925	0.340581	0.0407529
CHMP3	gene_id CHMP3; gene_name CHMP3; p_id P32143; transcript_id NM_016079.3; tss_id TSS19283;	0.611925	-0.241107	0.0408495
LOC101929346	gene_id LOC101929346; gene_name LOC101929346; transcript_id rna28948; tss_id TSS29872;	0.611925	0.47447	0.0409022
C9orf91	gene_id C9orf91; gene_name C9orf91; p_id P53302; transcript_id NM_153045.3; tss_id TSS40884;	0.611925	0.258004	0.0409129
RPP25L	gene_id RPP25L; gene_name RPP25L; p_id P57737; transcript_id NM_148179.2; tss_id TSS55005;	0.611925	-0.139645	0.0409215
LINC00674	geneID LOC732538; gene_id LINC00674; gene_name LINC00674; transcript_id rna70776; tss_id TSS16288;	0.611925	0.0784506	0.0411325
NKAP	gene_id NKAP; gene_name NKAP; p_id P54321; transcript_id NM_024528.3; tss_id TSS36088;	0.611925	-0.139386	0.0411423
FTSJ2	gene_id FTSJ2; gene_name FTSJ2; p_id P9534; transcript_id NM_013393.1; tss_id TSS41598;	0.611925	-0.101184	0.041167
TATDN3	gene_id TATDN3; gene_name TATDN3; p_id P26436; transcript_id NM_001146170.1; tss_id TSS12337;	0.611925	-0.0957601	0.0411905
ITPR2	gene_id ITPR2; gene_name ITPR2; p_id P20082; transcript_id NM_002223.2; tss_id TSS46947;	0.611925	0.0852583	0.0412886
C11orf30	gene_id C11orf30; gene_name C11orf30; p_id P30235; transcript_id XM_005274112.2; tss_id TSS43756;	0.611925	0.206911	0.0412932
SETSIP	gene_id SETSIP; gene_name SETSIP; p_id P10861; transcript_id NM_001287737.1; tss_id TSS38193;	0.611925	-0.295892	0.0412935
TMEM147	gene_id TMEM147; gene_name TMEM147; p_id P38197; transcript_id NM_001242598.1; tss_id TSS44259;	0.611925	-0.127255	0.0413036
ATP5E	gene_id ATP5E; gene_name ATP5E; p_id P55319; transcript_id NM_006886.3; tss_id TSS54852;	0.612237	-0.271686	0.0414009
BRPF1	gene_id BRPF1; gene_name BRPF1; p_id P23742; transcript_id XM_005265452.1; tss_id TSS50181;	0.612237	0.142489	0.0414531
LOC102724024	gene_id LOC102724024; gene_name LOC102724024; transcript_id rna58937; tss_id TSS6671;	0.612237	0.514278	0.0415167
HNRNPA1P10	gene_id HNRNPA1P10; gene_name HNRNPA1P10; transcript_id rna74456; tss_id TSS14170;	0.612237	-0.17402	0.0415191
GTF2IP1	gene_id GTF2IP1; gene_name GTF2IP1; transcript_id rna33390; tss_id TSS61611;	0.612501	-1.08804	0.0415857
VCL	gene_id VCL; gene_name VCL; p_id P44584; transcript_id XM_005270142.1; tss_id TSS57036;	0.613307	0.0978099	0.0416891
ZNF609	gene_id ZNF609; gene_name ZNF609; p_id P16605; transcript_id NM_015042.1; tss_id TSS40262;	0.615395	0.159149	0.0418799
TBCC	gene_id TBCC; gene_name TBCC; p_id P16859; transcript_id NM_003192.2; tss_id TSS26957;	0.617876	-0.119288	0.0421157
FAM84A	gene_id FAM84A; gene_name FAM84A; p_id P54805; transcript_id NM_145175.2; tss_id TSS31777;	0.617876	0.347838	0.0421631
SDHAP1	gene_id SDHAP1; gene_name SDHAP1; transcript_id rna19927; tss_id TSS2694;	0.617876	0.282497	0.042196
ATG10	gene_id ATG10; gene_name ATG10; p_id P13482; transcript_id XM_005248612.1; tss_id TSS59250;	0.618351	-0.125382	0.0423678
PSMB7	gene_id PSMB7; gene_name PSMB7; p_id P26776; transcript_id NM_002799.3; tss_id TSS49147;	0.618351	-0.0961659	0.0424712
PLEKHA8	gene_id PLEKHA8; gene_name PLEKHA8; p_id P33192; transcript_id NM_001197026.1; tss_id TSS9736;	0.618351	0.124027	0.0425546
MIR600HG	gene_id MIR600HG; gene_name MIR600HG; transcript_id rna41336; tss_id TSS11132;	0.618351	0.457329	0.042579
ULK3	gene_id ULK3; gene_name ULK3; p_id P51713; transcript_id NM_001099436.2; tss_id TSS27753;	0.618351	-0.179178	0.0426148
PCDH7	gene_id PCDH7; gene_name PCDH7; p_id P6363; transcript_id XM_005248165.1; tss_id TSS17435;	0.618351	0.151419	0.042626
LUC7L3	gene_id LUC7L3; gene_name LUC7L3; p_id P55111; transcript_id NM_016424.4; tss_id TSS41025;	0.618351	0.209103	0.0426347
SHROOM3	gene_id SHROOM3; gene_name SHROOM3; p_id P48216; transcript_id NM_020859.3; tss_id TSS47998;	0.618351	0.19023	0.0426836
SPRY4	gene_id SPRY4; gene_name SPRY4; p_id P39121; transcript_id NM_030964.3; tss_id TSS22109;	0.618351	0.223561	0.0427057
FBXO17	gene_id FBXO17; gene_name FBXO17; p_id P49435; transcript_id NM_148169.2; tss_id TSS4997;	0.618351	-0.179424	0.0427194
PIK3CD	gene_id PIK3CD; gene_name PIK3CD; p_id P48391; transcript_id XM_006710686.1; tss_id TSS43281;	0.61842	0.511949	0.0428622
SLC43A2	gene_id SLC43A2; gene_name SLC43A2; p_id P34988; transcript_id NM_152346.2; tss_id TSS59197;	0.61842	-0.352183	0.0428757
BZW2	gene_id BZW2; gene_name BZW2; p_id P1332; transcript_id NM_014038.2; tss_id TSS1020;	0.61842	-0.0877869	0.0428978
ANXA7	gene_id ANXA7; gene_name ANXA7; p_id P34576; transcript_id NM_001156.3; tss_id TSS60836;	0.61842	-0.0764745	0.042982
LINC00471	gene_id LINC00471; gene_name LINC00471; transcript_id rna14441; tss_id TSS41463;	0.61842	-0.376357	0.0430805
LAMC1	gene_id LAMC1; gene_name LAMC1; p_id P36614; transcript_id NM_002293.3; tss_id TSS45906;	0.61842	0.0859154	0.0431364
DYRK1A	gene_id DYRK1A; gene_name DYRK1A; p_id P29819; transcript_id XM_006723977.1; tss_id TSS46764;	0.61842	0.101044	0.0431758
ZNF549	gene_id ZNF549; gene_name ZNF549; p_id P12235; transcript_id XM_006723128.1; tss_id TSS28402;	0.61842	-0.200557	0.0432088
BIRC2	gene_id BIRC2; gene_name BIRC2; p_id P9736; transcript_id NM_001256166.1; tss_id TSS34937;	0.61842	0.0801208	0.0432269
DDOST	gene_id DDOST; gene_name DDOST; p_id P57559; transcript_id NM_005216.4; tss_id TSS23793;	0.61842	-0.0908341	0.0432503
POLR2I	gene_id POLR2I; gene_name POLR2I; p_id P7119; transcript_id NM_006233.4; tss_id TSS51932;	0.61842	-0.142708	0.0433088
ZNF684	gene_id ZNF684; gene_name ZNF684; p_id P42069; transcript_id NM_152373.3; tss_id TSS58784;	0.61842	0.192211	0.0433135
DFFB	gene_id DFFB; gene_name DFFB; transcript_id rna405; tss_id TSS50285;	0.618532	-0.14936	0.0433704
HAX1	gene_id HAX1; gene_name HAX1; p_id P54611; transcript_id NM_006118.3; tss_id TSS55396;	0.618998	-0.112258	0.0435165
IFT46	gene_id IFT46; gene_name IFT46; p_id P37271; transcript_id NM_001168618.1; tss_id TSS681;	0.618998	-0.168772	0.0435224
ZFAS1	gene_id ZFAS1; gene_name ZFAS1; transcript_id rna80277; tss_id TSS40219;	0.618998	-0.119589	0.0436005
C18orf54	gene_id C18orf54; gene_name C18orf54; p_id P5979; transcript_id XM_005258201.1; tss_id TSS20365;	0.618998	0.155875	0.0436011
CPEB2	gene_id CPEB2; gene_name CPEB2; p_id P55189; transcript_id NM_001177381.1; tss_id TSS54940;	0.618998	0.226068	0.0436489
SOX7	gene_id SOX7; gene_name SOX7; p_id P31384; transcript_id NM_031439.3; tss_id TSS60376;	0.620224	0.485187	0.04386
CPSF7	gene_id CPSF7; gene_name CPSF7; p_id P15467; transcript_id NM_001136040.2; tss_id TSS4740;	0.620224	0.335014	0.0438665
CETN3	gene_id CETN3; gene_name CETN3; p_id P27943; transcript_id XM_006714521.1; tss_id TSS21255;	0.620224	-0.105683	0.0439121
ZSWIM7	gene_id ZSWIM7; gene_name ZSWIM7; p_id P22165; transcript_id NM_001042698.1; tss_id TSS47988;	0.620224	-0.157994	0.0439612
PRPF8	gene_id PRPF8; gene_name PRPF8; p_id P36833; transcript_id NM_006445.3; tss_id TSS36926;	0.620224	0.15731	0.0439815
PROCR	gene_id PROCR; gene_name PROCR; p_id P52755; transcript_id XM_005260251.2; tss_id TSS26200;	0.621714	-0.120073	0.0441424
FLVCR1-AS1	gene_id FLVCR1-AS1; gene_name FLVCR1-AS1; transcript_id rna7858; tss_id TSS36770;	0.621714	-0.203875	0.0443064
ELK4	gene_id ELK4; gene_name ELK4; transcript_id rna7565; tss_id TSS7442;	0.621714	0.148779	0.0443322
DLG5	gene_id DLG5; gene_name DLG5; p_id P31600; transcript_id XM_006718056.1; tss_id TSS19566;	0.621714	0.193582	0.0443464
LINC00467	gene_id LINC00467; gene_name LINC00467; transcript_id rna7802; tss_id TSS43140;	0.621714	-0.145909	0.0443732
CASP1	gene_id CASP1; gene_name CASP1; p_id P21880; transcript_id NM_033292.3; tss_id TSS32253;	0.621714	-0.112023	0.0443946
SSR4	gene_id SSR4; gene_name SSR4; p_id P54483; transcript_id NM_001204527.1; tss_id TSS16192;	0.621714	-0.107737	0.0444817
NME4	gene_id NME4; gene_name NME4; p_id P33771; transcript_id NM_001286436.1; tss_id TSS8870;	0.621714	-0.142017	0.0444822
DDX19A	gene_id DDX19A; gene_name DDX19A; p_id P28099; transcript_id XM_005256030.1; tss_id TSS4903;	0.621813	-0.107765	0.044561
SLC35E2B	gene_id SLC35E2B; gene_name SLC35E2B; p_id P55920; transcript_id XM_006710871.1; tss_id TSS9800;	0.621813	0.339857	0.0445907
ARL4D	gene_id ARL4D; gene_name ARL4D; p_id P57870; transcript_id NM_001661.3; tss_id TSS37151;	0.621813	-0.219845	0.0446504
UBAP2	gene_id UBAP2; gene_name UBAP2; p_id P5546; transcript_id NM_018449.3; tss_id TSS54416;	0.621813	0.138502	0.0446868
SLC35B3	gene_id SLC35B3; gene_name SLC35B3; transcript_id rna27462; tss_id TSS596;	0.622125	0.102758	0.0447586
ANKRD36C	gene_id ANKRD36C; gene_name ANKRD36C; transcript_id rna11043; tss_id TSS46437;	0.622487	0.225328	0.0448341
C15orf37	gene_id C15orf37; gene_name C15orf37; transcript_id rna62498; tss_id TSS32176;	0.623919	0.446797	0.0450343
NIFK	gene_id NIFK; gene_name NIFK; p_id P17303; transcript_id NM_032390.4; tss_id TSS44514;	0.623919	-0.0745055	0.0451073
SMC4	gene_id SMC4; gene_name SMC4; p_id P237; transcript_id NM_001288753.1; tss_id TSS40404;	0.623919	0.085355	0.0451614
SUMO1	gene_id SUMO1; gene_name SUMO1; p_id P4066; transcript_id NM_001005781.1; tss_id TSS26844;	0.623919	-0.0856012	0.0452327
IGSF9B	gene_id IGSF9B; gene_name IGSF9B; p_id P42650; transcript_id XM_006718795.1; tss_id TSS51706;	0.623919	-0.371297	0.0452588
FDPS	gene_id FDPS; gene_name FDPS; p_id P6135; transcript_id NM_001242824.1; tss_id TSS13187;	0.623919	-0.102238	0.0453127
PDE12	gene_id PDE12; gene_name PDE12; p_id P3834; transcript_id NM_177966.5; tss_id TSS2844;	0.623919	0.10431	0.0453405
FBXO8	gene_id FBXO8; gene_name FBXO8; p_id P3606; transcript_id NM_012180.2; tss_id TSS52503;	0.623919	-0.115514	0.0453808
DCTPP1	gene_id DCTPP1; gene_name DCTPP1; p_id P27756; transcript_id NM_024096.1; tss_id TSS36213;	0.623919	-0.117747	0.0454326
DKFZP434I0714	gene_id DKFZP434I0714; gene_name DKFZP434I0714; transcript_id rna22889; tss_id TSS3193;	0.623919	0.231981	0.0455128
C2orf42	gene_id C2orf42; gene_name C2orf42; p_id P56874; transcript_id NM_017880.1; tss_id TSS24210;	0.623919	-0.165914	0.0455424
RPL27A	gene_id RPL27A; gene_name RPL27A; p_id P52269; transcript_id NM_000990.4; tss_id TSS14824;	0.623919	-0.130848	0.0455746
ELL2	gene_id ELL2; gene_name ELL2; p_id P53799; transcript_id XM_006714575.1; tss_id TSS48340;	0.623919	0.114607	0.0456112
PPIB	gene_id PPIB; gene_name PPIB; p_id P19669; transcript_id NM_000942.4; tss_id TSS11352;	0.623919	-0.0970079	0.0456581
OSBPL7	gene_id OSBPL7; gene_name OSBPL7; p_id P53754; transcript_id NM_145798.2; tss_id TSS46254;	0.623919	0.584118	0.0456804
VTI1B	gene_id VTI1B; gene_name VTI1B; p_id P17065; transcript_id NM_006370.2; tss_id TSS20832;	0.624194	-0.0843514	0.0458392
NUBP1	gene_id NUBP1; gene_name NUBP1; p_id P52085; transcript_id NM_002484.3; tss_id TSS51729;	0.624194	-0.115547	0.0458408
CASP8AP2	gene_id CASP8AP2; gene_name CASP8AP2; p_id P36207; transcript_id NM_001137668.1; tss_id TSS16027;	0.624194	0.107734	0.0459319
NUAK2	gene_id NUAK2; gene_name NUAK2; p_id P18162; transcript_id XM_005245515.2; tss_id TSS45685;	0.624194	0.558994	0.046029
CTC1	gene_id CTC1; gene_name CTC1; transcript_id rna67626; tss_id TSS41618;	0.624194	0.370061	0.0460447
GLG1	gene_id GLG1; gene_name GLG1; p_id P36370; transcript_id NM_001145666.1; tss_id TSS24178;	0.624194	0.0932381	0.0462005
MYO9A	gene_id MYO9A; gene_name MYO9A; p_id P25950; transcript_id XM_005254404.1; tss_id TSS18961;	0.624194	0.114944	0.0462013
PSMB3	gene_id PSMB3; gene_name PSMB3; transcript_id rna68906; tss_id TSS30073;	0.624194	-0.110778	0.0462178
TADA2A	gene_id TADA2A; gene_name TADA2A; p_id P670; transcript_id XM_005257628.2; tss_id TSS15556;	0.624194	0.108598	0.0462246
C19orf47	gene_id C19orf47; gene_name C19orf47; p_id P31651; transcript_id NM_001256440.1; tss_id TSS3207;	0.624194	0.367586	0.0462503
AAGAB	gene_id AAGAB; gene_name AAGAB; p_id P44829; transcript_id NM_001271885.1; tss_id TSS33775;	0.624194	-0.0725379	0.0462678
CENPE	gene_id CENPE; gene_name CENPE; p_id P24204; transcript_id NM_001286734.1; tss_id TSS33207;	0.624194	0.190837	0.0463541
ZC3H7A	gene_id ZC3H7A; gene_name ZC3H7A; p_id P23325; transcript_id NM_014153.3; tss_id TSS48708;	0.624194	0.119294	0.046377
CEP250	gene_id CEP250; gene_name CEP250; p_id P46; transcript_id XM_005260263.2; tss_id TSS45238;	0.624194	0.148179	0.0464204
DCAF5	gene_id DCAF5; gene_name DCAF5; p_id P44943; transcript_id NM_003861.2; tss_id TSS17668;	0.624194	0.143221	0.046444
EIF2B4	gene_id EIF2B4; gene_name EIF2B4; p_id P50148; transcript_id XM_005264632.1; tss_id TSS24145;	0.627349	-0.11575	0.0467683
MRPL27	gene_id MRPL27; gene_name MRPL27; p_id P34363; transcript_id NM_016504.2; tss_id TSS42113;	0.627349	-0.111515	0.0468073
GPC4	gene_id GPC4; gene_name GPC4; p_id P49046; transcript_id NM_001448.2; tss_id TSS19456;	0.627349	0.682033	0.0468695
PPP1R12A	gene_id PPP1R12A; gene_name PPP1R12A; p_id P41463; transcript_id NM_001143886.1; tss_id TSS12668;	0.627349	0.0820841	0.0468781
GLRX5	gene_id GLRX5; gene_name GLRX5; p_id P47283; transcript_id NM_016417.2; tss_id TSS21392;	0.62912	-0.104048	0.0470974
FAM21A	gene_id FAM21A; gene_name FAM21A; p_id P25885; transcript_id XM_006717832.1; tss_id TSS15994;	0.62912	0.131603	0.0471109
PHF10	gene_id PHF10; gene_name PHF10; p_id P49485; transcript_id NM_018288.3; tss_id TSS35868;	0.62912	-0.135923	0.0471603
CHST4	gene_id CHST4; gene_name CHST4; p_id P20953; transcript_id NM_005769.2; tss_id TSS18339;	0.629176	-0.493807	0.0472618
ROS1	gene_id ROS1; gene_name ROS1; p_id P29684; transcript_id XM_006715548.1; tss_id TSS53356;	0.629176	0.144915	0.0473109
PIN1	gene_id PIN1; gene_name PIN1; transcript_id rna74239; tss_id TSS12646;	0.629176	-0.152544	0.0473358
RBM26	gene_id RBM26; gene_name RBM26; p_id P5773; transcript_id XM_006719857.1; tss_id TSS201;	0.629176	0.193947	0.0473653
RPL36	gene_id RPL36; gene_name RPL36; p_id P57745; transcript_id NM_033643.2; tss_id TSS21921;	0.629176	-0.129206	0.0474143
RNVU1-15	gene_id RNVU1-15; gene_name RNVU1-15; transcript_id rna4632; tss_id TSS45226;	0.63218	-0.228177	0.0476909
P2RY1	gene_id P2RY1; gene_name P2RY1; p_id P45368; transcript_id NM_002563.3; tss_id TSS10461;	0.632859	0.330323	0.0478415
ZNF704	gene_id ZNF704; gene_name ZNF704; p_id P50554; transcript_id NM_001033723.2; tss_id TSS39954;	0.632859	0.186181	0.0479496
WBSCR22	gene_id WBSCR22; gene_name WBSCR22; p_id P15694; transcript_id NM_017528.4; tss_id TSS21768;	0.632859	-0.0836648	0.0479576
PPP1R14B	gene_id PPP1R14B; gene_name PPP1R14B; p_id P52423; transcript_id NM_138689.2; tss_id TSS35053;	0.632859	-0.111837	0.0480155
GRPEL1	gene_id GRPEL1; gene_name GRPEL1; p_id P26236; transcript_id NM_025196.2; tss_id TSS59238;	0.632859	-0.0740101	0.0480187
BMP2K	gene_id BMP2K; gene_name BMP2K; p_id P44870; transcript_id NM_198892.1; tss_id TSS39043;	0.632859	0.0815765	0.0480436
MAN2A2	gene_id MAN2A2; gene_name MAN2A2; p_id P3459; transcript_id XM_006720507.1; tss_id TSS3441;	0.63286	0.207605	0.0481149
ANKRD26	gene_id ANKRD26; gene_name ANKRD26; p_id P40915; transcript_id XM_006717425.1; tss_id TSS10726;	0.63286	0.117629	0.0481442
VDAC3	gene_id VDAC3; gene_name VDAC3; p_id P17219; transcript_id XM_006716394.1; tss_id TSS47958;	0.633105	-0.0732774	0.0483161
SFXN4	gene_id SFXN4; gene_name SFXN4; p_id P43278; transcript_id XM_005269525.2; tss_id TSS27665;	0.633105	-0.104875	0.0483722
KATNB1	gene_id KATNB1; gene_name KATNB1; p_id P23232; transcript_id XM_006721121.1; tss_id TSS43199;	0.633105	0.241912	0.0483994
PSME1	gene_id PSME1; gene_name PSME1; p_id P32788; transcript_id NM_001281528.1; tss_id TSS4003;	0.633105	-0.104581	0.048652
PEX19	gene_id PEX19; gene_name PEX19; p_id P29043; transcript_id NM_001193644.1; tss_id TSS50782;	0.633105	-0.0915719	0.0486895
NSFL1C	gene_id NSFL1C; gene_name NSFL1C; transcript_id rna78656; tss_id TSS9409;	0.633105	-0.104985	0.0486913
ELL3	gene_id ELL3; gene_name ELL3; p_id P36318; transcript_id NM_025165.2; tss_id TSS12278;	0.633105	0.38532	0.048722
RRP1B	gene_id RRP1B; gene_name RRP1B; p_id P5945; transcript_id NM_015056.2; tss_id TSS4600;	0.633105	0.117626	0.0488835
ELP6	gene_id ELP6; gene_name ELP6; p_id P55333; transcript_id XM_005265241.1; tss_id TSS63567;	0.633105	-0.104493	0.0490033
MPHOSPH9	gene_id MPHOSPH9; gene_name MPHOSPH9; transcript_id rna55507; tss_id TSS57355;	0.633105	0.0941406	0.0490869
LINC00641	gene_id LINC00641; gene_name LINC00641; transcript_id rna57656; tss_id TSS38441;	0.633105	0.163648	0.0491113
HAUS4	gene_id HAUS4; gene_name HAUS4; p_id P58559; transcript_id NM_001166269.1; tss_id TSS15616;	0.633105	-0.0923545	0.0491707
PGM2L1	gene_id PGM2L1; gene_name PGM2L1; p_id P53454; transcript_id NM_173582.3; tss_id TSS56535;	0.633105	0.173582	0.049179
AEN	gene_id AEN; gene_name AEN; p_id P28981; transcript_id XM_006720645.1; tss_id TSS51491;	0.633105	-0.080574	0.0493164
SZT2	gene_id SZT2; gene_name SZT2; p_id P41874; transcript_id NM_015284.3; tss_id TSS17913;	0.633105	0.28541	0.0493346
CTNNB1	gene_id CTNNB1; gene_name CTNNB1; p_id P28572; transcript_id NM_001098209.1; tss_id TSS42868;	0.633105	-0.0608554	0.0493354
AFF4	gene_id AFF4; gene_name AFF4; p_id P45664; transcript_id NM_014423.3; tss_id TSS34425;	0.633105	0.127277	0.0493356
SNAPIN	gene_id SNAPIN; gene_name SNAPIN; transcript_id rna5365; tss_id TSS17681;	0.633105	-0.119037	0.0493532
PHACTR2	gene_id PHACTR2; gene_name PHACTR2; p_id P26577; transcript_id NM_001100166.1; tss_id TSS54415;	0.633105	0.115322	0.0494305
TMEM186	gene_id TMEM186; gene_name TMEM186; p_id P53384; transcript_id NM_015421.3; tss_id TSS15730;	0.633105	-0.179988	0.0494389
CCDC88C	gene_id CCDC88C; gene_name CCDC88C; p_id P37454; transcript_id XM_005267692.1; tss_id TSS54623;	0.633105	0.247791	0.0494571
TUBD1	gene_id TUBD1; gene_name TUBD1; p_id P39165; transcript_id XM_005257427.1; tss_id TSS9108;	0.633105	0.177819	0.0494839
NAA38	gene_id NAA38; gene_name NAA38; p_id P7069; transcript_id XM_005256823.1; tss_id TSS6736;	0.633105	-0.109962	0.049514
RPL17	gene_id RPL17; gene_name RPL17; p_id P48195; transcript_id NM_001035006.2; tss_id TSS11829;	0.633105	-0.227383	0.0495615
UBB	gene_id UBB; gene_name UBB; p_id P7596; transcript_id NM_001281716.1; tss_id TSS39815;	0.633105	-0.112709	0.04958
ZDHHC3	gene_id ZDHHC3; gene_name ZDHHC3; p_id P23129; transcript_id XM_005265209.1; tss_id TSS26768;	0.633105	-0.0830658	0.0496115
SNAPC5	gene_id SNAPC5; gene_name SNAPC5; p_id P20604; transcript_id NM_006049.2; tss_id TSS4316;	0.633105	-0.238467	0.0497487
ZNF761	gene_id ZNF761; gene_name ZNF761; p_id P40803; transcript_id NM_001008401.3; tss_id TSS36950;	0.633105	0.152552	0.0497669
GLOD4	gene_id GLOD4; gene_name GLOD4; p_id P30630; transcript_id XM_006721540.1; tss_id TSS7358;	0.633105	-0.0945339	0.0497894
NAB2	gene_id NAB2; gene_name NAB2; p_id P2871; transcript_id XM_005268894.2; tss_id TSS57907;	0.633105	0.126595	0.0498834
TAOK1	gene_id TAOK1; gene_name TAOK1; p_id P54114; transcript_id NM_025142.1; tss_id TSS3022;	0.633105	0.0973055	0.0499071
MLF2	gene_id MLF2; gene_name MLF2; p_id P47202; transcript_id NM_005439.2; tss_id TSS11395;	0.633105	-0.082764	0.0499688
ZNF577	gene_id ZNF577; gene_name ZNF577; transcript_id rna77591; tss_id TSS5543;	0.633105	0.36335	0.0499833
NDUFB10	gene_id NDUFB10; gene_name NDUFB10; p_id P52626; transcript_id NM_004548.2; tss_id TSS59907;	0.633105	-0.0880804	0.0499996

## Sheet: Table 3
Table 3	LINC dependent genes after 2 h in SMG
Human Symbol	Attributes	Adjusted PValue	logFC	PValue
PLEKHA8	gene_id PLEKHA8; gene_name PLEKHA8; p_id P33192; transcript_id NM_001197026.1; tss_id TSS9736;	0.508412	0.357766	0.000142491
CISD3	gene_id CISD3; gene_name CISD3; p_id P58268; transcript_id NM_001136498.1; tss_id TSS34233;	0.508412	-0.333218	0.000242368
SLC5A3	gene_id SLC5A3; gene_name SLC5A3; p_id P7219; transcript_id NM_006933.5; tss_id TSS4347;	0.508412	0.367845	0.000325564
HCG18	gene_id HCG18; gene_name HCG18; transcript_id rna28273; tss_id TSS39286;	0.508412	0.278042	0.000385302
RPL18A	gene_id RPL18A; gene_name RPL18A; p_id P48001; transcript_id NM_000980.3; tss_id TSS323;	0.508412	-0.251367	0.000461589
NBPF9	gene_id NBPF9; gene_name NBPF9; p_id P44094; transcript_id NM_001277444.1; tss_id TSS44361;	0.508412	0.423319	0.000555435
SRA1	gene_id SRA1; gene_name SRA1; transcript_id rna25879; tss_id TSS5084;	0.508412	-0.256767	0.000674092
LOC441666	gene_id LOC441666; gene_name LOC441666; transcript_id rna43553; tss_id TSS23095;	0.508412	0.531929	0.000776021
ZBTB40	gene_id ZBTB40; gene_name ZBTB40; p_id P10140; transcript_id NM_014870.3; tss_id TSS5803;	0.508412	0.364772	0.000806338
ZFC3H1	gene_id ZFC3H1; gene_name ZFC3H1; p_id P25436; transcript_id NM_144982.4; tss_id TSS39912;	0.508412	0.325808	0.000810304
COPS6	gene_id COPS6; gene_name COPS6; p_id P15219; transcript_id NM_006833.4; tss_id TSS24375;	0.508412	-0.230827	0.000860055
ZNF592	gene_id ZNF592; gene_name ZNF592; p_id P33322; transcript_id NM_014630.2; tss_id TSS42888;	0.508412	0.618362	0.000873843
LOC101928854	gene_id LOC101928854; gene_name LOC101928854; transcript_id rna14501; tss_id TSS12274;	0.508412	1.5785	0.000882017
LINC-PINT	gene_id LINC-PINT; gene_name LINC-PINT; transcript_id rna34926; tss_id TSS18853;	0.508412	0.546885	0.000893683
ZNF236	gene_id ZNF236; gene_name ZNF236; p_id P54746; transcript_id XM_006722541.1; tss_id TSS19077;	0.508412	0.26141	0.000956154
MRPL28	gene_id MRPL28; gene_name MRPL28; p_id P48482; transcript_id XM_005255041.1; tss_id TSS46245;	0.508412	-0.229328	0.00114775
RP5-1180C10.2	gene_id RP5-1180C10.2; gene_name RP5-1180C10.2; transcript_id rna6911; tss_id TSS47724;	0.508412	1.23382	0.0011724
XIST	gene_id XIST; gene_name XIST; transcript_id rna85542; tss_id TSS7543;	0.508412	0.751798	0.00121345
MRPS12	gene_id MRPS12; gene_name MRPS12; p_id P43004; transcript_id NM_033362.3; tss_id TSS60342;	0.508412	-0.230724	0.00132069
PNPLA4	gene_id PNPLA4; gene_name PNPLA4; p_id P17649; transcript_id NM_001142389.1; tss_id TSS28537;	0.508412	-0.34557	0.00132585
APRT	gene_id APRT; gene_name APRT; p_id P28465; transcript_id NM_001030018.1; tss_id TSS13211;	0.508412	-0.205033	0.00140708
KCNQ1OT1	gene_id KCNQ1OT1; gene_name KCNQ1OT1; transcript_id rna46749; tss_id TSS25857;	0.508412	0.696042	0.00143657
MANEA-AS1	gene_id MANEA-AS1; gene_name MANEA-AS1; transcript_id rna30193; tss_id TSS20933;	0.508412	1.02375	0.00143924
TTC14	gene_id TTC14; gene_name TTC14; p_id P29293; transcript_id NM_133462.3; tss_id TSS15789;	0.508412	0.288808	0.0014425
PEBP1	gene_id PEBP1; gene_name PEBP1; p_id P4981; transcript_id NM_002567.2; tss_id TSS34456;	0.508412	-0.141048	0.00153698
IQGAP3	gene_id IQGAP3; gene_name IQGAP3; p_id P47719; transcript_id NM_178229.4; tss_id TSS37286;	0.508412	0.336916	0.00156364
CCDC144B	gene_id CCDC144B; gene_name CCDC144B; transcript_id rna68060; tss_id TSS17896;	0.508412	0.578177	0.00171973
C1orf63	gene_id C1orf63; gene_name C1orf63; transcript_id rna1368; tss_id TSS37558;	0.508412	0.469496	0.00177614
C15orf65	gene_id C15orf65; gene_name C15orf65; p_id P30665; transcript_id NM_001198784.1; tss_id TSS36598;	0.508412	-0.627365	0.00178601
BLID	gene_id BLID; gene_name BLID; p_id P5877; transcript_id NM_001001786.2; tss_id TSS25094;	0.508412	1.28363	0.0017899
PSMB5	gene_id PSMB5; gene_name PSMB5; p_id P49714; transcript_id XM_005267871.2; tss_id TSS29206;	0.508412	-0.215419	0.00185708
KDM3B	gene_id KDM3B; gene_name KDM3B; p_id P58765; transcript_id NM_016604.3; tss_id TSS1946;	0.508412	0.248979	0.00191802
MON2	gene_id MON2; gene_name MON2; p_id P35420; transcript_id NM_001278470.1; tss_id TSS20121;	0.508412	0.197306	0.00192947
AC058791.1	gene_id AC058791.1; gene_name AC058791.1; transcript_id rna34923; tss_id TSS27630;	0.508412	0.579286	0.00193815
TIMM50	gene_id TIMM50; gene_name TIMM50; p_id P20414; transcript_id NM_001001563.1; tss_id TSS12763;	0.508412	-0.203734	0.00196696
NUDT1	gene_id NUDT1; gene_name NUDT1; p_id P36590; transcript_id NM_198948.1; tss_id TSS31340;	0.508412	-0.336391	0.00198637
SLC2A5	gene_id SLC2A5; gene_name SLC2A5; p_id P54917; transcript_id NM_003039.2; tss_id TSS39148;	0.508412	-1.12293	0.00210102
LOC101926980	gene_id LOC101926980; gene_name LOC101926980; transcript_id rna8098; tss_id TSS51804;	0.508412	0.598325	0.00212052
VPS25	gene_id VPS25; gene_name VPS25; p_id P49057; transcript_id NM_032353.3; tss_id TSS24656;	0.508412	-0.195252	0.00213405
RPL6	gene_id RPL6; gene_name RPL6; p_id P57622; transcript_id XM_006719547.1; tss_id TSS30940;	0.508412	-0.168406	0.00215918
ALG5	gene_id ALG5; gene_name ALG5; p_id P29540; transcript_id NM_001142364.1; tss_id TSS2036;	0.508412	-0.182356	0.00218155
ZNF511	gene_id ZNF511; gene_name ZNF511; p_id P55238; transcript_id NM_145806.2; tss_id TSS32599;	0.508412	-0.312226	0.00223272
OAZ1	gene_id OAZ1; gene_name OAZ1; p_id P45262; transcript_id NM_004152.2; tss_id TSS19501;	0.508412	-0.190643	0.00229141
ASH1L	gene_id ASH1L; gene_name ASH1L; p_id P26519; transcript_id XM_006711452.1; tss_id TSS38898;	0.508412	0.251728	0.00230288
BMS1P6	gene_id BMS1P6; gene_name BMS1P6; transcript_id rna43767; tss_id TSS13222;	0.508412	0.802293	0.00239206
MRPL34	gene_id MRPL34; gene_name MRPL34; p_id P47592; transcript_id NM_023937.3; tss_id TSS46746;	0.508412	-0.248937	0.00239444
AHSA2	gene_id AHSA2; gene_name AHSA2; p_id P35184; transcript_id NM_152392.3; tss_id TSS56838;	0.508412	0.632176	0.00242993
BMS1P5	gene_id BMS1P5; gene_name BMS1P5; transcript_id rna43730; tss_id TSS44972;	0.508412	1.17966	0.0024555
WBSCR22	gene_id WBSCR22; gene_name WBSCR22; p_id P15694; transcript_id NM_017528.4; tss_id TSS21768;	0.508412	-0.18796	0.00246392
PPP1R10	gene_id PPP1R10; gene_name PPP1R10; p_id P31804; transcript_id NM_002714.3; tss_id TSS47100;	0.508412	0.274319	0.00250098
POLR2F	gene_id POLR2F; gene_name POLR2F; p_id P2512; transcript_id NM_021974.3; tss_id TSS62864;	0.508412	-0.268821	0.00253127
RBMS3	gene_id RBMS3; gene_name RBMS3; p_id P7605; transcript_id XM_005265061.1; tss_id TSS13486;	0.508412	0.34338	0.00254885
SLC25A6	gene_id SLC25A6; gene_name SLC25A6; p_id P19656; transcript_id NM_001636.3; tss_id TSS31749;	0.508412	-0.183742	0.00256647
NDUFAF4P1	gene_id NDUFAF4P1; gene_name NDUFAF4P1; transcript_id rna61297; tss_id TSS19346;	0.508412	1.1839	0.00256804
NBPF8	gene_id NBPF8; gene_name NBPF8; p_id P42409; transcript_id XM_006710872.1; tss_id TSS12790;	0.508412	0.37384	0.00258656
KCTD5	gene_id KCTD5; gene_name KCTD5; p_id P20897; transcript_id NM_018992.3; tss_id TSS57011;	0.508412	-0.263039	0.00264806
CPT2	gene_id CPT2; gene_name CPT2; p_id P622; transcript_id NM_000098.2; tss_id TSS37952;	0.508412	-0.20826	0.00265979
APTX	gene_id APTX; gene_name APTX; transcript_id rna39322; tss_id TSS43129;	0.508412	-0.18286	0.00268548
ASXL1	gene_id ASXL1; gene_name ASXL1; p_id P58371; transcript_id XM_006723731.1; tss_id TSS33766;	0.508412	0.258107	0.00274957
DDX49	gene_id DDX49; gene_name DDX49; transcript_id rna75101; tss_id TSS52185;	0.508412	-0.240689	0.00275994
BAD	gene_id BAD; gene_name BAD; p_id P40987; transcript_id NM_004322.3; tss_id TSS35832;	0.508412	-0.33252	0.00281638
RPS2	gene_id RPS2; gene_name RPS2; p_id P24792; transcript_id NM_002952.3; tss_id TSS7699;	0.508412	-0.165311	0.00282148
ZNF621	gene_id ZNF621; gene_name ZNF621; p_id P47650; transcript_id NM_001098414.2; tss_id TSS1478;	0.508412	0.414177	0.00284999
PFDN6	gene_id PFDN6; gene_name PFDN6; p_id P56952; transcript_id NM_001265596.1; tss_id TSS38932;	0.508412	-0.229545	0.00288418
LINC00342	gene_id LINC00342; gene_name LINC00342; transcript_id rna11042; tss_id TSS51878;	0.508412	0.711068	0.00288575
SGOL1	gene_id SGOL1; gene_name SGOL1; p_id P32265; transcript_id NM_001199252.1; tss_id TSS25765;	0.508412	0.282229	0.00288972
LAMTOR2	gene_id LAMTOR2; gene_name LAMTOR2; p_id P6846; transcript_id NM_001145264.1; tss_id TSS18048;	0.508412	-0.285567	0.00290496
GOLGA8B	gene_id GOLGA8B; gene_name GOLGA8B; p_id P9872; transcript_id XM_005254389.2; tss_id TSS48280;	0.508412	0.705973	0.00292442
CCDC117	gene_id CCDC117; gene_name CCDC117; p_id P28535; transcript_id NM_001284263.1; tss_id TSS13228;	0.508412	0.212707	0.0029421
PAPD5	gene_id PAPD5; gene_name PAPD5; p_id P45295; transcript_id NM_001040284.2; tss_id TSS25542;	0.508412	0.21901	0.00296193
RNASEH2C	gene_id RNASEH2C; gene_name RNASEH2C; p_id P7668; transcript_id NM_032193.3; tss_id TSS5867;	0.508412	-0.249097	0.00296273
HERC1	gene_id HERC1; gene_name HERC1; p_id P56388; transcript_id XM_005254742.2; tss_id TSS54965;	0.508412	0.215092	0.00298676
PHF1	gene_id PHF1; gene_name PHF1; p_id P15214; transcript_id NM_002636.4; tss_id TSS56994;	0.508412	0.464831	0.00301296
ITPKB	gene_id ITPKB; gene_name ITPKB; p_id P52124; transcript_id NM_002221.3; tss_id TSS3747;	0.508412	0.417607	0.00307618
NBPF10	gene_id NBPF10; gene_name NBPF10; p_id P30401; transcript_id NM_001039703.5; tss_id TSS31714;	0.508412	0.488074	0.00309606
WHSC1L1	gene_id WHSC1L1; gene_name WHSC1L1; p_id P45739; transcript_id XM_005273547.1; tss_id TSS8892;	0.508412	0.21413	0.00315595
GOLGA8A	gene_id GOLGA8A; gene_name GOLGA8A; transcript_id rna60726; tss_id TSS1030;	0.508412	0.667763	0.00318151
ZNF292	gene_id ZNF292; gene_name ZNF292; p_id P29203; transcript_id NM_015021.1; tss_id TSS61642;	0.508412	0.220086	0.00318431
ANKRD36	gene_id ANKRD36; gene_name ANKRD36; p_id P56819; transcript_id XM_006712514.1; tss_id TSS873;	0.508412	0.603853	0.0031983
ZNF623	gene_id ZNF623; gene_name ZNF623; p_id P27985; transcript_id NM_001261843.1; tss_id TSS33385;	0.508412	0.271289	0.00323198
ZNF678	gene_id ZNF678; gene_name ZNF678; transcript_id rna8229; tss_id TSS6408;	0.508412	0.25947	0.00327018
GPX1	gene_id GPX1; gene_name GPX1; p_id P671; transcript_id NM_000581.2; tss_id TSS47916;	0.510622	-0.278356	0.00332494
C5orf42	gene_id C5orf42; gene_name C5orf42; transcript_id rna24023; tss_id TSS56085;	0.512838	0.240486	0.00341192
DNAH14	gene_id DNAH14; gene_name DNAH14; p_id P47906; transcript_id XM_006711735.1; tss_id TSS63085;	0.512838	0.223471	0.00347145
TIMM13	gene_id TIMM13; gene_name TIMM13; p_id P50657; transcript_id NM_012458.3; tss_id TSS4496;	0.512838	-0.203648	0.00357331
HNRNPU-AS1	gene_id HNRNPU-AS1; gene_name HNRNPU-AS1; transcript_id rna8707; tss_id TSS875;	0.512838	0.646225	0.00360773
MED13L	gene_id MED13L; gene_name MED13L; p_id P48368; transcript_id XM_006719305.1; tss_id TSS50356;	0.512838	0.252057	0.00361645
ATM	gene_id ATM; gene_name ATM; p_id P24825; transcript_id NM_000051.3; tss_id TSS38074;	0.512838	0.175632	0.00362163
ANKRD39	gene_id ANKRD39; gene_name ANKRD39; p_id P41922; transcript_id NM_016466.5; tss_id TSS47973;	0.512838	-0.387575	0.00363657
LOC102724281	gene_id LOC102724281; gene_name LOC102724281; transcript_id rna3084; tss_id TSS33485;	0.512838	1.17914	0.00366517
RPL13A	gene_id RPL13A; gene_name RPL13A; transcript_id rna77204; tss_id TSS51996;	0.519673	-0.19425	0.00377226
WASH2P	gene_id WASH2P; gene_name WASH2P; transcript_id rna11730; tss_id TSS28466;	0.519673	-1.81108	0.00387809
MOB2	gene_id MOB2; gene_name MOB2; p_id P49599; transcript_id NM_001172223.1; tss_id TSS51993;	0.519673	-0.31332	0.00391988
LOC101928946	gene_id LOC101928946; gene_name LOC101928946; transcript_id rna31371; tss_id TSS23464;	0.519673	1.28847	0.00396049
BCL7C	gene_id BCL7C; gene_name BCL7C; p_id P45834; transcript_id NM_001286526.1; tss_id TSS27088;	0.519673	-0.284138	0.00399209
SNORD50B	gene_id SNORD50B; gene_name SNORD50B; transcript_id rna30071; tss_id TSS50803;	0.519673	0.484862	0.00400646
LOC101929500	gene_id LOC101929500; gene_name LOC101929500; transcript_id rna9747; tss_id TSS14757;	0.519673	0.732672	0.0043107
WDFY3	gene_id WDFY3; gene_name WDFY3; p_id P30238; transcript_id NM_014991.4; tss_id TSS49464;	0.519673	0.252788	0.0043363
GSTP1	gene_id GSTP1; gene_name GSTP1; p_id P8478; transcript_id NM_000852.3; tss_id TSS33196;	0.519673	-0.193831	0.00437412
PATL1	gene_id PATL1; gene_name PATL1; p_id P350; transcript_id XM_005273833.2; tss_id TSS60712;	0.519673	0.569097	0.00438425
GEN1	gene_id GEN1; gene_name GEN1; p_id P56758; transcript_id XM_006712005.1; tss_id TSS42416;	0.519673	0.201853	0.00441849
FADD	gene_id FADD; gene_name FADD; p_id P32758; transcript_id NM_003824.3; tss_id TSS49208;	0.519673	-0.218531	0.00450036
KIAA1009	gene_id KIAA1009; gene_name KIAA1009; p_id P43191; transcript_id XM_006715380.1; tss_id TSS17240;	0.519673	0.339543	0.00450587
RBM41	gene_id RBM41; gene_name RBM41; p_id P1762; transcript_id NM_001171080.1; tss_id TSS31855;	0.519673	0.285974	0.00453871
KIAA1598	gene_id KIAA1598; gene_name KIAA1598; p_id P39787; transcript_id NM_018330.6; tss_id TSS57047;	0.519673	0.37148	0.00460376
C21orf67	gene_id C21orf67; gene_name C21orf67; transcript_id rna81825; tss_id TSS12235;	0.519673	-0.749364	0.00462736
NBPF19	gene_id NBPF19; gene_name NBPF19; p_id P10495; transcript_id XM_003960069.3; tss_id TSS47306;	0.519673	0.271527	0.00475844
EZH1	gene_id EZH1; gene_name EZH1; p_id P57884; transcript_id XM_005257144.1; tss_id TSS22969;	0.519673	0.349661	0.00478387
SDHB	gene_id SDHB; gene_name SDHB; p_id P49132; transcript_id NM_003000.2; tss_id TSS31007;	0.519673	-0.177029	0.00481058
QPCTL	gene_id QPCTL; gene_name QPCTL; p_id P56030; transcript_id NM_001163377.1; tss_id TSS7472;	0.519673	-0.509709	0.00484827
RPL13	gene_id RPL13; gene_name RPL13; p_id P50429; transcript_id NM_001243131.1; tss_id TSS40957;	0.519673	-0.246782	0.00490435
SGK494	gene_id SGK494; gene_name SGK494; p_id P10469; transcript_id NM_001287207.1; tss_id TSS45588;	0.519673	0.84807	0.00491011
SETSIP	gene_id SETSIP; gene_name SETSIP; p_id P10861; transcript_id NM_001287737.1; tss_id TSS38193;	0.519673	-0.590819	0.00493222
RAB8A	gene_id RAB8A; gene_name RAB8A; p_id P30192; transcript_id NM_005370.4; tss_id TSS23900;	0.519673	-0.19123	0.00495822
NFKBIB	gene_id NFKBIB; gene_name NFKBIB; p_id P4527; transcript_id XM_006723227.1; tss_id TSS36540;	0.519673	-0.38726	0.00496935
DOCK4	gene_id DOCK4; gene_name DOCK4; p_id P14074; transcript_id NM_014705.3; tss_id TSS60417;	0.519673	0.429967	0.00499876
NKTR	gene_id NKTR; gene_name NKTR; p_id P51044; transcript_id NM_005385.3; tss_id TSS11694;	0.519673	0.395074	0.00503652
ZNF771	gene_id ZNF771; gene_name ZNF771; p_id P23086; transcript_id NM_016643.3; tss_id TSS59214;	0.519673	-0.721051	0.00505457
LOC101929521	gene_id LOC101929521; gene_name LOC101929521; transcript_id rna9752; tss_id TSS60535;	0.519673	0.879237	0.00506438
TRAPPC3	gene_id TRAPPC3; gene_name TRAPPC3; transcript_id rna1997; tss_id TSS55634;	0.519673	-0.166928	0.00509042
C19orf82	gene_id C19orf82; gene_name C19orf82; p_id P20587; transcript_id NM_001242812.1; tss_id TSS50605;	0.519673	-0.552529	0.00513402
ZNF599	gene_id ZNF599; gene_name ZNF599; p_id P13513; transcript_id NM_001007248.2; tss_id TSS48112;	0.519673	-1.14014	0.00515786
LOC102724348	gene_id LOC102724348; gene_name LOC102724348; transcript_id rna59352; tss_id TSS17593;	0.519673	0.942778	0.00516838
BLOC1S4	gene_id BLOC1S4; gene_name BLOC1S4; p_id P6207; transcript_id NM_018366.2; tss_id TSS43376;	0.519673	-0.29927	0.00521013
CRLF1	gene_id CRLF1; gene_name CRLF1; p_id P23453; transcript_id NM_004750.4; tss_id TSS40534;	0.519673	-1.02985	0.00521621
ICAM3	gene_id ICAM3; gene_name ICAM3; p_id P2719; transcript_id NM_002162.3; tss_id TSS13733;	0.519673	-0.489358	0.00536595
PSMD6-AS2	gene_id PSMD6-AS2; gene_name PSMD6-AS2; transcript_id rna17262; tss_id TSS770;	0.519673	0.882202	0.00538594
LSM4	gene_id LSM4; gene_name LSM4; p_id P6059; transcript_id NM_012321.4; tss_id TSS7174;	0.519673	-0.182234	0.00542557
IMP4	gene_id IMP4; gene_name IMP4; p_id P16310; transcript_id XM_005263844.1; tss_id TSS10089;	0.519673	-0.236025	0.00543191
IGIP	gene_id IGIP; gene_name IGIP; p_id P56859; transcript_id NM_001007189.1; tss_id TSS683;	0.519673	0.495368	0.00543587
MPND	gene_id MPND; gene_name MPND; p_id P52121; transcript_id NM_001159846.1; tss_id TSS7977;	0.519673	-0.482605	0.00550478
GALE	gene_id GALE; gene_name GALE; p_id P7798; transcript_id NM_001008216.1; tss_id TSS35799;	0.519673	-0.234532	0.00550536
MRTO4	gene_id MRTO4; gene_name MRTO4; p_id P40733; transcript_id NM_016183.3; tss_id TSS43678;	0.519673	-0.184508	0.00556917
HDAC1	gene_id HDAC1; gene_name HDAC1; p_id P22289; transcript_id NM_004964.2; tss_id TSS24669;	0.519673	-0.164671	0.00560638
VPS13A	gene_id VPS13A; gene_name VPS13A; transcript_id rna40123; tss_id TSS25528;	0.519673	0.300735	0.00561575
ANKRD18A	geneID SNX18P3; gene_id ANKRD18A; gene_name ANKRD18A; p_id P6080; transcript_id XM_006716749.1; tss_id TSS62475;	0.519673	0.478099	0.00571042
LINC00857	gene_id LINC00857; gene_name LINC00857; transcript_id rna44666; tss_id TSS59241;	0.519673	-0.603961	0.0058107
METTL6	gene_id METTL6; gene_name METTL6; p_id P17230; transcript_id XM_005264867.2; tss_id TSS25151;	0.519673	-0.184209	0.00582253
CCDC14	gene_id CCDC14; gene_name CCDC14; p_id P13611; transcript_id XM_005247715.2; tss_id TSS52558;	0.519673	0.310043	0.00585314
C18orf54	gene_id C18orf54; gene_name C18orf54; p_id P5979; transcript_id XM_005258201.1; tss_id TSS20365;	0.519673	0.308261	0.00590895
PCYT2	gene_id PCYT2; gene_name PCYT2; p_id P30571; transcript_id NM_001256435.2; tss_id TSS38766;	0.519673	-0.293416	0.0059171
LSM7	gene_id LSM7; gene_name LSM7; p_id P7408; transcript_id NM_016199.2; tss_id TSS5690;	0.519673	-0.311384	0.00592597
N4BP2L2-IT2	gene_id N4BP2L2-IT2; gene_name N4BP2L2-IT2; transcript_id rna56160; tss_id TSS29809;	0.519673	0.695622	0.00594432
DNAJC3-AS1	gene_id DNAJC3-AS1; gene_name DNAJC3-AS1; transcript_id rna57062; tss_id TSS58312;	0.519673	0.620242	0.00600486
KIAA0907	gene_id KIAA0907; gene_name KIAA0907; p_id P57684; transcript_id NM_014949.2; tss_id TSS54895;	0.519673	0.347348	0.00603738
NHP2	gene_id NHP2; gene_name NHP2; p_id P22543; transcript_id NM_017838.3; tss_id TSS17475;	0.519673	-0.166969	0.00612343
DYNC1H1	gene_id DYNC1H1; gene_name DYNC1H1; p_id P13534; transcript_id NM_001376.4; tss_id TSS59933;	0.519673	0.291726	0.00616785
ACCS	gene_id ACCS; gene_name ACCS; p_id P55437; transcript_id NM_001127219.1; tss_id TSS22225;	0.519673	1.02743	0.00619852
RNU6-26P	gene_id RNU6-26P; gene_name RNU6-26P; transcript_id rna17605; tss_id TSS30125;	0.519673	1.09231	0.00619945
LOC100507420	gene_id LOC100507420; gene_name LOC100507420; transcript_id rna36653; tss_id TSS54160;	0.519673	-0.548141	0.0062158
ZFYVE26	gene_id ZFYVE26; gene_name ZFYVE26; p_id P9937; transcript_id XM_006720093.1; tss_id TSS36201;	0.519673	0.325857	0.00623129
SGSM2	gene_id SGSM2; gene_name SGSM2; p_id P24045; transcript_id NM_014853.2; tss_id TSS46402;	0.520423	0.375176	0.0062819
RFX3	gene_id RFX3; gene_name RFX3; p_id P47247; transcript_id XM_006716845.1; tss_id TSS12588;	0.520423	0.496759	0.00632293
SSNA1	gene_id SSNA1; gene_name SSNA1; p_id P4061; transcript_id NM_003731.2; tss_id TSS44090;	0.528008	-0.277669	0.00654853
PPP2R3B	gene_id PPP2R3B; gene_name PPP2R3B; p_id P44516; transcript_id NM_013239.4; tss_id TSS4439;	0.528008	-0.472419	0.0065635
ZNF420	gene_id ZNF420; gene_name ZNF420; p_id P44464; transcript_id XM_006723038.1; tss_id TSS9322;	0.528008	0.351095	0.00660135
SOS1	gene_id SOS1; gene_name SOS1; p_id P7616; transcript_id NM_005633.3; tss_id TSS49010;	0.528008	0.348682	0.00665099
ZNF546	gene_id ZNF546; gene_name ZNF546; p_id P29951; transcript_id XM_005258854.1; tss_id TSS37538;	0.528008	0.557828	0.00668644
PPP4C	gene_id PPP4C; gene_name PPP4C; p_id P24149; transcript_id XM_005255421.1; tss_id TSS62626;	0.528008	-0.200438	0.0067522
STRIP1	gene_id STRIP1; gene_name STRIP1; p_id P1969; transcript_id NM_001270768.1; tss_id TSS16544;	0.528008	0.314663	0.0067788
TTN-AS1	gene_id TTN-AS1; gene_name TTN-AS1; transcript_id rna12984; tss_id TSS40775;	0.528008	0.330369	0.00681658
FSIP2	gene_id FSIP2; gene_name FSIP2; p_id P10719; transcript_id NM_173651.2; tss_id TSS24428;	0.528008	0.954551	0.00683014
PLAGL2	gene_id PLAGL2; gene_name PLAGL2; p_id P37941; transcript_id NM_002657.3; tss_id TSS53938;	0.528008	0.593469	0.00686463
RPS15	gene_id RPS15; gene_name RPS15; p_id P23387; transcript_id NM_001018.3; tss_id TSS915;	0.528008	-0.276185	0.00687658
ARID4A	gene_id ARID4A; gene_name ARID4A; p_id P1926; transcript_id XM_005267964.1; tss_id TSS12224;	0.528008	0.316623	0.00691823
NMT1	gene_id NMT1; gene_name NMT1; p_id P48259; transcript_id XM_005257422.2; tss_id TSS5013;	0.528933	-0.182342	0.00697438
URB1	gene_id URB1; gene_name URB1; p_id P43841; transcript_id NM_014825.2; tss_id TSS52861;	0.528933	0.256801	0.00701436
CSRP2	gene_id CSRP2; gene_name CSRP2; p_id P25553; transcript_id XM_005268678.2; tss_id TSS20913;	0.528979	-0.269807	0.00706118
AGPAT4	gene_id AGPAT4; gene_name AGPAT4; p_id P27340; transcript_id XM_005267054.2; tss_id TSS13851;	0.528979	0.246361	0.00712278
CLPTM1L	gene_id CLPTM1L; gene_name CLPTM1L; p_id P55012; transcript_id XM_006714502.1; tss_id TSS6226;	0.528979	-0.141414	0.00718624
SS18L1	gene_id SS18L1; gene_name SS18L1; p_id P17756; transcript_id XM_005260389.1; tss_id TSS6083;	0.528979	0.332545	0.00719981
BRD2	gene_id BRD2; gene_name BRD2; p_id P18545; transcript_id NM_005104.3; tss_id TSS54880;	0.528979	0.177243	0.00723232
C19orf47	gene_id C19orf47; gene_name C19orf47; p_id P31651; transcript_id NM_001256440.1; tss_id TSS3207;	0.528979	0.727455	0.00734608
WDR52	gene_id WDR52; gene_name WDR52; p_id P6234; transcript_id NM_001164496.1; tss_id TSS28062;	0.528979	0.420017	0.00734749
FLJ37201	gene_id FLJ37201; gene_name FLJ37201; transcript_id rna44873; tss_id TSS61141;	0.528979	0.781563	0.00736046
EEF1A1	gene_id EEF1A1; gene_name EEF1A1; p_id P10398; transcript_id NM_001402.5; tss_id TSS10643;	0.528979	-0.148927	0.00739302
SDK1	gene_id SDK1; gene_name SDK1; p_id P57085; transcript_id NM_152744.3; tss_id TSS57164;	0.530778	0.787719	0.00747112
ANKRD36B	gene_id ANKRD36B; gene_name ANKRD36B; p_id P23018; transcript_id XM_006712661.1; tss_id TSS57576;	0.530778	0.508278	0.00753484
COA7	gene_id COA7; gene_name COA7; p_id P31498; transcript_id NM_023077.2; tss_id TSS30220;	0.530778	-0.189577	0.0075446
ALKBH1	gene_id ALKBH1; gene_name ALKBH1; p_id P17568; transcript_id NM_006020.2; tss_id TSS51467;	0.531234	-0.246465	0.00761842
ZBTB18	gene_id ZBTB18; gene_name ZBTB18; p_id P24551; transcript_id NM_001278196.1; tss_id TSS47342;	0.531234	0.31064	0.00763546
NBPF26	gene_id NBPF26; gene_name NBPF26; p_id P24435; transcript_id XM_005277505.2; tss_id TSS55364;	0.540419	0.463136	0.00781039
FZD1	gene_id FZD1; gene_name FZD1; p_id P58737; transcript_id NM_003505.1; tss_id TSS60006;	0.543069	0.491907	0.00789181
FSD1L	gene_id FSD1L; gene_name FSD1L; p_id P26704; transcript_id XM_005252254.1; tss_id TSS32147;	0.547844	0.411854	0.00804947
CXorf56	gene_id CXorf56; gene_name CXorf56; p_id P30031; transcript_id NM_022101.3; tss_id TSS20065;	0.547844	-0.197203	0.00815725
NPAT	gene_id NPAT; gene_name NPAT; p_id P5165; transcript_id NM_002519.2; tss_id TSS53198;	0.547844	0.191754	0.00819819
FIS1	gene_id FIS1; gene_name FIS1; p_id P25268; transcript_id NM_016068.2; tss_id TSS29622;	0.547844	-0.212256	0.00822758
RAB11FIP2	gene_id RAB11FIP2; gene_name RAB11FIP2; p_id P33432; transcript_id NM_014904.2; tss_id TSS4477;	0.547844	0.194402	0.00822879
HERC2P2	gene_id HERC2P2; gene_name HERC2P2; transcript_id rna60348; tss_id TSS2950;	0.547844	0.48221	0.00825884
CLPP	gene_id CLPP; gene_name CLPP; p_id P21374; transcript_id NM_006012.2; tss_id TSS46738;	0.547844	-0.331533	0.00835454
ECI1	gene_id ECI1; gene_name ECI1; p_id P14438; transcript_id NM_001919.3; tss_id TSS16738;	0.547844	-0.248907	0.00836357
IVNS1ABP	gene_id IVNS1ABP; gene_name IVNS1ABP; p_id P7806; transcript_id XM_005244843.2; tss_id TSS51282;	0.547844	0.241221	0.00836658
NSFL1C	gene_id NSFL1C; gene_name NSFL1C; transcript_id rna78656; tss_id TSS9409;	0.547844	-0.202688	0.00847039
MRPL43	gene_id MRPL43; gene_name MRPL43; p_id P45115; transcript_id NM_176792.2; tss_id TSS54351;	0.547844	-0.187748	0.00851452
HERC2P3	gene_id HERC2P3; gene_name HERC2P3; transcript_id rna60297; tss_id TSS61691;	0.547844	0.455451	0.00855463
ZNF780A	gene_id ZNF780A; gene_name ZNF780A; p_id P53198; transcript_id NM_001142579.1; tss_id TSS34028;	0.547844	0.226396	0.00863768
PQLC1	gene_id PQLC1; gene_name PQLC1; p_id P6203; transcript_id XM_005266769.1; tss_id TSS55506;	0.547844	-0.305812	0.00874849
KGFLP2	gene_id KGFLP2; gene_name KGFLP2; transcript_id rna39743; tss_id TSS26432;	0.547844	-0.748094	0.00875656
GPRASP1	gene_id GPRASP1; gene_name GPRASP1; p_id P3291; transcript_id NM_001099411.1; tss_id TSS54915;	0.547844	1.19651	0.00882249
MIR3153	gene_id MIR3153; gene_name MIR3153; transcript_id rna40345; tss_id TSS16760;	0.547844	0.777798	0.00883682
CAGE1	gene_id CAGE1; gene_name CAGE1; p_id P11862; transcript_id NM_205864.2; tss_id TSS2590;	0.547844	-0.858031	0.00888079
RPS7	gene_id RPS7; gene_name RPS7; p_id P26743; transcript_id NM_001011.3; tss_id TSS9060;	0.547844	-0.190147	0.00893563
TIMP3	gene_id TIMP3; gene_name TIMP3; p_id P31458; transcript_id NM_000362.4; tss_id TSS47781;	0.547844	0.475313	0.00893648
LRRC69	gene_id LRRC69; gene_name LRRC69; p_id P42502; transcript_id NM_001129890.1; tss_id TSS63525;	0.547844	0.72335	0.00894895
CCDC150	gene_id CCDC150; gene_name CCDC150; p_id P44214; transcript_id XM_006712438.1; tss_id TSS57968;	0.547844	0.436301	0.00896431
CPSF6	gene_id CPSF6; gene_name CPSF6; p_id P39821; transcript_id XM_005268588.1; tss_id TSS54286;	0.547844	0.265873	0.00903897
CDK9	gene_id CDK9; gene_name CDK9; p_id P23350; transcript_id NM_001261.3; tss_id TSS53068;	0.547844	-0.215129	0.00906473
CHMP1A	gene_id CHMP1A; gene_name CHMP1A; transcript_id rna66628; tss_id TSS17152;	0.547844	-0.252262	0.00906996
RP5-1057J7.6	gene_id RP5-1057J7.6; gene_name RP5-1057J7.6; transcript_id rna1248; tss_id TSS13404;	0.547844	0.703474	0.00911277
ATXN7	gene_id ATXN7; gene_name ATXN7; p_id P312; transcript_id NM_000333.3; tss_id TSS28164;	0.547844	0.324942	0.00922959
ATP2A2	gene_id ATP2A2; gene_name ATP2A2; p_id P33239; transcript_id NM_170665.3; tss_id TSS35444;	0.547844	0.280053	0.00929985
ENO1	gene_id ENO1; gene_name ENO1; p_id P16497; transcript_id NM_001428.3; tss_id TSS41436;	0.547844	-0.16277	0.00932639
MED6	gene_id MED6; gene_name MED6; p_id P12396; transcript_id NM_001284211.1; tss_id TSS4122;	0.547844	-0.173233	0.00934826
ST3GAL4-AS1	gene_id ST3GAL4-AS1; gene_name ST3GAL4-AS1; transcript_id rna51220; tss_id TSS11068;	0.547844	-0.469591	0.00937879
ARIH1	gene_id ARIH1; gene_name ARIH1; p_id P29035; transcript_id XM_006720460.1; tss_id TSS43277;	0.547844	0.174398	0.00938876
MIR221	gene_id MIR221; gene_name MIR221; transcript_id rna84713; tss_id TSS31728;	0.547844	0.684011	0.00939682
MRPS7	gene_id MRPS7; gene_name MRPS7; p_id P238; transcript_id NM_015971.3; tss_id TSS25109;	0.548657	-0.167756	0.00945435
ARHGEF7	gene_id ARHGEF7; gene_name ARHGEF7; p_id P49361; transcript_id NM_001113512.1; tss_id TSS49838;	0.548837	0.332408	0.00950103
AKAP11	gene_id AKAP11; gene_name AKAP11; p_id P19603; transcript_id XM_005266248.1; tss_id TSS6862;	0.550612	0.264893	0.00962452
HMCES	gene_id HMCES; gene_name HMCES; p_id P30604; transcript_id XM_005247637.1; tss_id TSS60070;	0.550612	-0.163682	0.00962735
RHOC	gene_id RHOC; gene_name RHOC; p_id P3412; transcript_id NM_001042679.1; tss_id TSS20311;	0.550612	-0.219831	0.00968857
GUSBP11	gene_id GUSBP11; gene_name GUSBP11; transcript_id rna82410; tss_id TSS4064;	0.550612	0.591139	0.00972028
CCAT1	gene_id CCAT1; gene_name CCAT1; transcript_id rna38188; tss_id TSS45494;	0.550612	0.299918	0.00975832
WSB1	gene_id WSB1; gene_name WSB1; transcript_id rna68243; tss_id TSS17164;	0.550612	0.245412	0.0097941
TMEM223	gene_id TMEM223; gene_name TMEM223; p_id P3809; transcript_id NM_001080501.2; tss_id TSS49434;	0.555315	-0.249236	0.00992184
SYNE2	gene_id SYNE2; gene_name SYNE2; p_id P4281; transcript_id NM_015180.4; tss_id TSS42997;	0.562858	0.246867	0.0101013
TBCK	gene_id TBCK; gene_name TBCK; p_id P4521; transcript_id NM_001163436.1; tss_id TSS49531;	0.567039	0.211798	0.0102479
GPX4	gene_id GPX4; gene_name GPX4; p_id P3612; transcript_id NM_001039847.1; tss_id TSS48498;	0.567039	-0.248258	0.0102664
PSMB1	gene_id PSMB1; gene_name PSMB1; p_id P13108; transcript_id NM_002793.3; tss_id TSS62441;	0.571671	-0.17728	0.0104202
ZNF326	gene_id ZNF326; gene_name ZNF326; p_id P25181; transcript_id NM_182976.2; tss_id TSS62536;	0.571671	0.248586	0.0104699
SF3B5	gene_id SF3B5; gene_name SF3B5; p_id P44671; transcript_id NM_031287.2; tss_id TSS61179;	0.571671	-0.246661	0.0104865
C9orf89	gene_id C9orf89; gene_name C9orf89; p_id P37350; transcript_id NM_032310.3; tss_id TSS18842;	0.572198	-0.268615	0.0105771
GTF2IP1	gene_id GTF2IP1; gene_name GTF2IP1; transcript_id rna33390; tss_id TSS61611;	0.572198	-1.98782	0.010587
ETV1	gene_id ETV1; gene_name ETV1; p_id P27572; transcript_id NM_001163150.1; tss_id TSS20012;	0.57548	0.373158	0.0107487
EEF1D	gene_id EEF1D; gene_name EEF1D; p_id P45101; transcript_id NM_001195203.1; tss_id TSS49589;	0.57548	-0.197339	0.0108038
PTDSS1	gene_id PTDSS1; gene_name PTDSS1; p_id P41167; transcript_id NM_014754.1; tss_id TSS45486;	0.57548	-0.131288	0.0108217
IMP3	gene_id IMP3; gene_name IMP3; p_id P11630; transcript_id NM_018285.3; tss_id TSS36240;	0.57548	-0.190288	0.0108872
LOC646719	gene_id LOC646719; gene_name LOC646719; transcript_id rna24015; tss_id TSS39085;	0.57548	0.427209	0.010924
FBXL15	gene_id FBXL15; gene_name FBXL15; p_id P15450; transcript_id XM_005270149.1; tss_id TSS30988;	0.57548	-0.564297	0.011019
CROCCP3	gene_id CROCCP3; gene_name CROCCP3; transcript_id rna907; tss_id TSS12385;	0.57548	0.766193	0.0110276
ARMCX5-GPRASP2	gene_id ARMCX5-GPRASP2; gene_name ARMCX5-GPRASP2; p_id P14374; transcript_id NM_001199818.1; tss_id TSS58531;	0.57548	-0.615955	0.0110564
AKR7A2	gene_id AKR7A2; gene_name AKR7A2; p_id P47495; transcript_id NM_003689.3; tss_id TSS27263;	0.57548	-0.21325	0.011059
LOC100996724	gene_id LOC100996724; gene_name LOC100996724; p_id P59230; transcript_id XM_006711101.1; tss_id TSS21953;	0.576302	0.455844	0.0111558
CFB	gene_id CFB; gene_name CFB; p_id P32818; transcript_id NM_001710.5; tss_id TSS47093;	0.576302	-0.679077	0.0112179
RP11-473M20.14	gene_id RP11-473M20.14; gene_name RP11-473M20.14; transcript_id rna63794; tss_id TSS37566;	0.576302	-0.59963	0.0112556
ZFAND5	gene_id ZFAND5; gene_name ZFAND5; p_id P39471; transcript_id NM_001102421.2; tss_id TSS33183;	0.576302	0.179214	0.0112579
PPM1M	gene_id PPM1M; gene_name PPM1M; p_id P19706; transcript_id XM_005264879.1; tss_id TSS33216;	0.576552	-0.521829	0.0113085
HSPB8	gene_id HSPB8; gene_name HSPB8; p_id P13251; transcript_id NM_014365.2; tss_id TSS11966;	0.577266	-0.922244	0.0113878
PRDM8	gene_id PRDM8; gene_name PRDM8; p_id P52772; transcript_id XM_005263144.1; tss_id TSS60345;	0.577266	0.845993	0.0114142
SPIRE2	gene_id SPIRE2; gene_name SPIRE2; p_id P3314; transcript_id XM_006721304.1; tss_id TSS38327;	0.580052	-0.889699	0.0115154
LINC00467	gene_id LINC00467; gene_name LINC00467; transcript_id rna7802; tss_id TSS43140;	0.588803	-0.261408	0.0117572
ARPC1A	gene_id ARPC1A; gene_name ARPC1A; p_id P23820; transcript_id NM_001190996.1; tss_id TSS10491;	0.588803	-0.133772	0.0117893
RPS19BP1	gene_id RPS19BP1; gene_name RPS19BP1; p_id P43426; transcript_id NM_194326.2; tss_id TSS46532;	0.588803	-0.238899	0.0118294
PSMB8	gene_id PSMB8; gene_name PSMB8; p_id P43957; transcript_id NM_004159.4; tss_id TSS57574;	0.58949	-0.168438	0.01189
MAST2	gene_id MAST2; gene_name MAST2; p_id P22691; transcript_id XM_005270652.2; tss_id TSS31564;	0.591508	0.432206	0.0119776
FOXP4	gene_id FOXP4; gene_name FOXP4; p_id P16180; transcript_id NM_138457.2; tss_id TSS16997;	0.594411	1.03692	0.0121418
TBCB	gene_id TBCB; gene_name TBCB; p_id P14269; transcript_id NM_001281.2; tss_id TSS55423;	0.594411	-0.285427	0.0121478
BRWD1	gene_id BRWD1; gene_name BRWD1; p_id P33826; transcript_id XM_005260994.1; tss_id TSS5859;	0.594411	0.175296	0.0122238
STYXL1	gene_id STYXL1; gene_name STYXL1; p_id P16491; transcript_id NM_016086.2; tss_id TSS1080;	0.594411	-0.24361	0.012262
FANCM	gene_id FANCM; gene_name FANCM; p_id P2337; transcript_id NM_020937.2; tss_id TSS38682;	0.594411	0.191003	0.012331
LOC101929336	gene_id LOC101929336; gene_name LOC101929336; transcript_id rna12387; tss_id TSS16557;	0.594411	0.918499	0.0123872
NDUFB7	gene_id NDUFB7; gene_name NDUFB7; p_id P4799; transcript_id NM_004146.5; tss_id TSS8804;	0.594411	-0.30252	0.0124249
AHI1	gene_id AHI1; gene_name AHI1; p_id P11941; transcript_id XM_005267039.2; tss_id TSS59223;	0.594411	0.22033	0.0125082
GNB2L1	gene_id GNB2L1; gene_name GNB2L1; p_id P1658; transcript_id NM_006098.4; tss_id TSS28030;	0.594411	-0.148742	0.0125936
GRWD1	gene_id GRWD1; gene_name GRWD1; p_id P35098; transcript_id NM_031485.3; tss_id TSS56011;	0.594411	-0.194859	0.0127001
ADAMTS9	gene_id ADAMTS9; gene_name ADAMTS9; p_id P17862; transcript_id NM_182920.1; tss_id TSS59839;	0.594411	0.88636	0.0127464
YIPF2	gene_id YIPF2; gene_name YIPF2; p_id P12699; transcript_id XM_005260069.2; tss_id TSS325;	0.594411	-0.307279	0.0129922
KRIT1	gene_id KRIT1; gene_name KRIT1; p_id P49713; transcript_id NM_004912.3; tss_id TSS143;	0.594411	0.168789	0.0130627
NUDT16L1	gene_id NUDT16L1; gene_name NUDT16L1; p_id P3049; transcript_id XM_005255633.2; tss_id TSS17053;	0.594411	-0.252318	0.013146
PRR14L	gene_id PRR14L; gene_name PRR14L; p_id P38337; transcript_id XM_006724219.1; tss_id TSS17843;	0.594411	0.194871	0.0131568
SUV39H1	gene_id SUV39H1; gene_name SUV39H1; p_id P2751; transcript_id NM_001282166.1; tss_id TSS7143;	0.594411	-0.255029	0.0132478
MRPL55	gene_id MRPL55; gene_name MRPL55; p_id P32446; transcript_id XM_006711741.1; tss_id TSS54279;	0.594411	-0.208152	0.0132613
CCT3	gene_id CCT3; gene_name CCT3; p_id P22037; transcript_id NM_001008800.2; tss_id TSS2199;	0.594411	-0.132158	0.0133151
SPAST	gene_id SPAST; gene_name SPAST; p_id P44737; transcript_id XM_005264516.2; tss_id TSS45092;	0.594411	0.152792	0.0133605
UROD	gene_id UROD; gene_name UROD; p_id P2258; transcript_id NM_000374.4; tss_id TSS32274;	0.594411	-0.182589	0.0134077
WIBG	gene_id WIBG; gene_name WIBG; p_id P55619; transcript_id NM_032345.2; tss_id TSS871;	0.594411	-0.225657	0.0136299
MRPL20	gene_id MRPL20; gene_name MRPL20; p_id P21913; transcript_id NM_017971.3; tss_id TSS26069;	0.594411	-0.134439	0.0136509
RALGAPA2	gene_id RALGAPA2; gene_name RALGAPA2; p_id P17698; transcript_id XM_006723599.1; tss_id TSS47562;	0.594411	0.349603	0.013655
TRADD	gene_id TRADD; gene_name TRADD; p_id P17393; transcript_id NM_003789.3; tss_id TSS20205;	0.594411	-0.403063	0.0137743
PIK3C2B	gene_id PIK3C2B; gene_name PIK3C2B; p_id P9093; transcript_id XM_006711384.1; tss_id TSS42946;	0.594411	0.761605	0.0137803
KRT83	gene_id KRT83; gene_name KRT83; p_id P52792; transcript_id NM_002282.3; tss_id TSS42880;	0.594411	-3.78937	0.0138061
SON	gene_id SON; gene_name SON; p_id P7845; transcript_id NM_032195.2; tss_id TSS50036;	0.594411	0.226553	0.0138892
AMBRA1	gene_id AMBRA1; gene_name AMBRA1; p_id P7491; transcript_id XM_005253012.2; tss_id TSS44984;	0.594411	0.31923	0.0139301
WDR54	gene_id WDR54; gene_name WDR54; p_id P32273; transcript_id XM_006712111.1; tss_id TSS28444;	0.594411	-0.306152	0.0140387
SPAG7	gene_id SPAG7; gene_name SPAG7; p_id P56306; transcript_id XM_005256865.2; tss_id TSS6919;	0.594411	-0.187097	0.0140396
SLC43A2	gene_id SLC43A2; gene_name SLC43A2; p_id P34988; transcript_id NM_152346.2; tss_id TSS59197;	0.594411	-0.626079	0.0140404
TSNARE1	gene_id TSNARE1; gene_name TSNARE1; p_id P31170; transcript_id NM_145003.3; tss_id TSS5764;	0.594411	-0.56747	0.0140657
AKAP9	gene_id AKAP9; gene_name AKAP9; p_id P18370; transcript_id XM_005250102.1; tss_id TSS51182;	0.594411	0.353244	0.014068
ELL3	gene_id ELL3; gene_name ELL3; p_id P36318; transcript_id NM_025165.2; tss_id TSS12278;	0.594411	0.700411	0.0140956
LHFPL2	gene_id LHFPL2; gene_name LHFPL2; p_id P40319; transcript_id NM_005779.2; tss_id TSS18404;	0.594411	0.1868	0.0143358
ARPC1B	gene_id ARPC1B; gene_name ARPC1B; p_id P57503; transcript_id NM_005720.3; tss_id TSS61661;	0.594411	-0.195608	0.0143567
KCNQ3	gene_id KCNQ3; gene_name KCNQ3; p_id P49630; transcript_id NM_001204824.1; tss_id TSS32517;	0.594411	0.573167	0.0143905
GPATCH2L	gene_id GPATCH2L; gene_name GPATCH2L; p_id P36153; transcript_id NM_017926.3; tss_id TSS32849;	0.594411	0.158608	0.0146008
PDCL3	gene_id PDCL3; gene_name PDCL3; p_id P5447; transcript_id NM_024065.4; tss_id TSS407;	0.594411	-0.172101	0.0146512
GCHFR	gene_id GCHFR; gene_name GCHFR; p_id P31162; transcript_id NM_005258.2; tss_id TSS49340;	0.594411	-0.40146	0.0147183
TMEM147	gene_id TMEM147; gene_name TMEM147; p_id P38197; transcript_id NM_001242598.1; tss_id TSS44259;	0.594411	-0.218204	0.0147256
SDHAP1	gene_id SDHAP1; gene_name SDHAP1; transcript_id rna19927; tss_id TSS2694;	0.594411	0.491625	0.0147732
FAM122B	gene_id FAM122B; gene_name FAM122B; p_id P40796; transcript_id NM_001166600.2; tss_id TSS52976;	0.594411	0.543615	0.0147939
MRPL4	gene_id MRPL4; gene_name MRPL4; p_id P32416; transcript_id NM_146387.1; tss_id TSS44817;	0.594411	-0.288614	0.014846
LAP3	gene_id LAP3; gene_name LAP3; p_id P24164; transcript_id NM_015907.2; tss_id TSS28910;	0.594411	-0.145479	0.0149397
MALAT1	gene_id MALAT1; gene_name MALAT1; transcript_id rna49018; tss_id TSS23341;	0.594411	0.605436	0.0150829
TTC4	gene_id TTC4; gene_name TTC4; p_id P32285; transcript_id NM_004623.4; tss_id TSS54339;	0.594411	-0.400087	0.015146
MPG	gene_id MPG; gene_name MPG; p_id P37627; transcript_id NM_001015054.2; tss_id TSS37242;	0.594411	-0.300193	0.0151514
RPL13AP5	gene_id RPL13AP5; gene_name RPL13AP5; transcript_id rna45134; tss_id TSS16779;	0.594411	-0.275283	0.0151569
ATP2B1	gene_id ATP2B1; gene_name ATP2B1; p_id P14161; transcript_id XM_005268919.1; tss_id TSS59762;	0.594411	0.152621	0.0151603
RNASEH2A	gene_id RNASEH2A; gene_name RNASEH2A; p_id P3681; transcript_id XM_006722619.1; tss_id TSS55195;	0.594411	-0.191791	0.0152374
NBEAL1	gene_id NBEAL1; gene_name NBEAL1; p_id P28180; transcript_id XM_006712699.1; tss_id TSS33693;	0.594411	0.180224	0.0152445
SMG1	gene_id SMG1; gene_name SMG1; p_id P29686; transcript_id NM_015092.4; tss_id TSS53775;	0.594411	0.30963	0.0152482
MRPS34	gene_id MRPS34; gene_name MRPS34; p_id P28734; transcript_id XM_005255512.1; tss_id TSS61326;	0.594411	-0.238274	0.0152594
ZUFSP	gene_id ZUFSP; gene_name ZUFSP; p_id P39776; transcript_id NM_145062.2; tss_id TSS53271;	0.594411	0.188445	0.0154272
CCNT2	gene_id CCNT2; gene_name CCNT2; p_id P43894; transcript_id XM_005263830.2; tss_id TSS28262;	0.594411	0.208869	0.015569
DNPH1	gene_id DNPH1; gene_name DNPH1; p_id P31528; transcript_id NM_006443.2; tss_id TSS48084;	0.594411	-0.22328	0.0155829
LOC101927151	gene_id LOC101927151; gene_name LOC101927151; transcript_id rna75332; tss_id TSS30679;	0.594411	0.294897	0.0156002
ZSCAN16-AS1	gene_id ZSCAN16-AS1; gene_name ZSCAN16-AS1; transcript_id rna28052; tss_id TSS8571;	0.594411	-0.595794	0.0156397
VPS13B	gene_id VPS13B; gene_name VPS13B; p_id P49539; transcript_id XM_005250801.2; tss_id TSS53881;	0.594411	0.208597	0.0156619
TBC1D22A	gene_id TBC1D22A; gene_name TBC1D22A; p_id P23940; transcript_id NM_014346.3; tss_id TSS42203;	0.594411	-0.206674	0.0156986
DUSP11	gene_id DUSP11; gene_name DUSP11; p_id P38107; transcript_id NM_003584.2; tss_id TSS18177;	0.594411	-0.128293	0.0157349
PHC3	gene_id PHC3; gene_name PHC3; p_id P38383; transcript_id NM_024947.3; tss_id TSS16300;	0.594411	0.243961	0.0157666
RP11-392P7.6	gene_id RP11-392P7.6; gene_name RP11-392P7.6; transcript_id rna52068; tss_id TSS35768;	0.594411	-0.513908	0.0157683
MACF1	gene_id MACF1; gene_name MACF1; p_id P2641; transcript_id NM_012090.5; tss_id TSS15729;	0.594411	0.210814	0.015813
NDUFB10	gene_id NDUFB10; gene_name NDUFB10; p_id P52626; transcript_id NM_004548.2; tss_id TSS59907;	0.594411	-0.155454	0.0158635
GJB5	gene_id GJB5; gene_name GJB5; p_id P37615; transcript_id NM_005268.3; tss_id TSS16293;	0.594411	-0.251737	0.0158774
COL12A1	gene_id COL12A1; gene_name COL12A1; p_id P23058; transcript_id XM_006715334.1; tss_id TSS29521;	0.594411	0.348895	0.0158852
CHORDC1	gene_id CHORDC1; gene_name CHORDC1; p_id P42887; transcript_id NM_001144073.1; tss_id TSS1930;	0.594411	0.184501	0.0159291
GET4	gene_id GET4; gene_name GET4; p_id P55779; transcript_id NM_015949.2; tss_id TSS14334;	0.594411	-0.277331	0.0159355
ZNF780B	gene_id ZNF780B; gene_name ZNF780B; p_id P19152; transcript_id NM_001005851.2; tss_id TSS9333;	0.594411	0.306219	0.0159892
QKI	gene_id QKI; gene_name QKI; p_id P50308; transcript_id NM_206855.2; tss_id TSS7631;	0.594411	0.172524	0.0160033
C5orf63	gene_id C5orf63; gene_name C5orf63; p_id P41331; transcript_id NM_001164479.1; tss_id TSS1634;	0.594411	0.393448	0.0160227
GUK1	gene_id GUK1; gene_name GUK1; p_id P12151; transcript_id XM_005273106.1; tss_id TSS37451;	0.594411	-0.214481	0.0161072
HPGD	gene_id HPGD; gene_name HPGD; p_id P7625; transcript_id NM_001256305.1; tss_id TSS9330;	0.594411	0.765449	0.016139
ZNF107	gene_id ZNF107; gene_name ZNF107; transcript_id rna33084; tss_id TSS10890;	0.594411	0.312182	0.0161663
CLP1	gene_id CLP1; gene_name CLP1; p_id P54907; transcript_id XM_006718425.1; tss_id TSS42;	0.594411	-0.212772	0.0162399
APH1A	gene_id APH1A; gene_name APH1A; p_id P15920; transcript_id NM_001077628.2; tss_id TSS6904;	0.594411	-0.149793	0.0162632
OTUD4	gene_id OTUD4; gene_name OTUD4; p_id P42661; transcript_id NM_001102653.1; tss_id TSS50417;	0.594411	0.199424	0.016287
ISCA2	gene_id ISCA2; gene_name ISCA2; p_id P6609; transcript_id NM_001272007.1; tss_id TSS37645;	0.594411	-0.258865	0.0163333
TIMM23	gene_id TIMM23; gene_name TIMM23; transcript_id rna43685; tss_id TSS31695;	0.594411	-0.136368	0.0164348
UNG	gene_id UNG; gene_name UNG; p_id P561; transcript_id NM_080911.2; tss_id TSS10935;	0.594411	-0.155896	0.0164396
ZFYVE21	gene_id ZFYVE21; gene_name ZFYVE21; p_id P4265; transcript_id NM_001198953.1; tss_id TSS32747;	0.594411	-0.179624	0.016449
ECE2	gene_id ECE2; gene_name ECE2; p_id P56488; transcript_id NM_032331.3; tss_id TSS19915;	0.594411	-0.317664	0.0164912
OSER1-AS1	gene_id OSER1-AS1; gene_name OSER1-AS1; transcript_id rna79940; tss_id TSS14713;	0.594411	-0.811746	0.0165459
MDN1	gene_id MDN1; gene_name MDN1; p_id P17852; transcript_id XM_006715404.1; tss_id TSS53144;	0.594411	0.241525	0.0166171
ZNF655	gene_id ZNF655; gene_name ZNF655; p_id P49344; transcript_id NM_001083956.1; tss_id TSS42958;	0.594411	0.14578	0.0166194
KMT2E	gene_id KMT2E; gene_name KMT2E; p_id P42886; transcript_id NM_018682.3; tss_id TSS8889;	0.594411	0.266126	0.0166347
FNBP4	gene_id FNBP4; gene_name FNBP4; p_id P31446; transcript_id XM_005252833.1; tss_id TSS7709;	0.594411	0.200257	0.016693
CYP27C1	gene_id CYP27C1; gene_name CYP27C1; p_id P11421; transcript_id NM_001001665.3; tss_id TSS38070;	0.594411	-0.797807	0.0167706
ERCC6L	gene_id ERCC6L; gene_name ERCC6L; p_id P21284; transcript_id NM_017669.2; tss_id TSS40168;	0.594411	-0.170145	0.0168333
HIGD2A	gene_id HIGD2A; gene_name HIGD2A; p_id P1413; transcript_id NM_138820.2; tss_id TSS60451;	0.594411	-0.182051	0.0168784
ERCC5	gene_id ERCC5; gene_name ERCC5; p_id P37624; transcript_id NM_000123.3; tss_id TSS46115;	0.594411	-0.395838	0.0169121
FUT1	gene_id FUT1; gene_name FUT1; p_id P23021; transcript_id XM_006723127.1; tss_id TSS53788;	0.594411	0.825396	0.0169164
TSPO	gene_id TSPO; gene_name TSPO; p_id P37723; transcript_id NM_000714.5; tss_id TSS32873;	0.594411	-0.253262	0.0169855
HMGCL	gene_id HMGCL; gene_name HMGCL; p_id P59169; transcript_id NM_000191.2; tss_id TSS32069;	0.594411	-0.236015	0.0170076
TTPA	gene_id TTPA; gene_name TTPA; p_id P401; transcript_id NM_000370.3; tss_id TSS36041;	0.594411	0.896426	0.0170337
CDK5	gene_id CDK5; gene_name CDK5; p_id P8975; transcript_id NM_004935.3; tss_id TSS5952;	0.594411	-0.226305	0.0170828
PHYKPL	gene_id PHYKPL; gene_name PHYKPL; p_id P51546; transcript_id NM_153373.3; tss_id TSS8378;	0.594411	-0.284063	0.0170938
LOC102724594	gene_id LOC102724594; gene_name LOC102724594; p_id P5388; transcript_id XM_006723927.1; tss_id TSS8049;	0.594411	4.7976	0.0171348
MRPL23	gene_id MRPL23; gene_name MRPL23; p_id P31030; transcript_id XM_006718271.1; tss_id TSS40890;	0.594411	-1.10903	0.0171485
ZNF800	gene_id ZNF800; gene_name ZNF800; p_id P56169; transcript_id XM_006715868.1; tss_id TSS17099;	0.594411	0.200684	0.0171571
NCAPH2	gene_id NCAPH2; gene_name NCAPH2; p_id P15702; transcript_id NM_152299.3; tss_id TSS24942;	0.594411	-0.181266	0.017248
ATP5A1	gene_id ATP5A1; gene_name ATP5A1; p_id P33074; transcript_id NM_001001937.1; tss_id TSS13252;	0.594411	-0.115544	0.0172665
LRRK1	gene_id LRRK1; gene_name LRRK1; p_id P9215; transcript_id NM_024652.3; tss_id TSS38611;	0.594411	0.297962	0.0174925
NAA38	gene_id NAA38; gene_name NAA38; p_id P7069; transcript_id XM_005256823.1; tss_id TSS6736;	0.594411	-0.190074	0.017493
POLE4	gene_id POLE4; gene_name POLE4; p_id P58811; transcript_id NM_019896.2; tss_id TSS15139;	0.594411	-0.276668	0.0174989
MRPL54	gene_id MRPL54; gene_name MRPL54; p_id P10356; transcript_id NM_172251.2; tss_id TSS6533;	0.594411	-0.277543	0.0175166
ST3GAL2	gene_id ST3GAL2; gene_name ST3GAL2; p_id P4968; transcript_id NM_006927.3; tss_id TSS20186;	0.594411	-0.266197	0.0175391
DLK2	gene_id DLK2; gene_name DLK2; p_id P589; transcript_id NM_023932.3; tss_id TSS15349;	0.594411	-0.434498	0.0176148
LOC101928061	gene_id LOC101928061; gene_name LOC101928061; transcript_id rna18933; tss_id TSS34114;	0.594411	-0.705031	0.01765
NAPB	gene_id NAPB; gene_name NAPB; transcript_id rna79248; tss_id TSS36053;	0.594411	0.310087	0.017651
OAS3	gene_id OAS3; gene_name OAS3; p_id P24256; transcript_id NM_006187.2; tss_id TSS30639;	0.594411	0.287738	0.0176565
FEN1	gene_id FEN1; gene_name FEN1; p_id P7395; transcript_id NM_004111.5; tss_id TSS40412;	0.594411	-0.169116	0.017665
DHRS3	gene_id DHRS3; gene_name DHRS3; p_id P54479; transcript_id XM_005263534.2; tss_id TSS32062;	0.594411	-0.223026	0.017721
POLN	gene_id POLN; gene_name POLN; p_id P17405; transcript_id NM_181808.2; tss_id TSS16193;	0.594411	0.707635	0.0178408
PPP1R12B	gene_id PPP1R12B; gene_name PPP1R12B; p_id P38714; transcript_id XM_005245206.2; tss_id TSS18254;	0.594411	0.237239	0.017862
PLXDC2	gene_id PLXDC2; gene_name PLXDC2; p_id P56579; transcript_id NM_032812.8; tss_id TSS15027;	0.594411	0.27969	0.0179909
PPP1R14B	gene_id PPP1R14B; gene_name PPP1R14B; p_id P52423; transcript_id NM_138689.2; tss_id TSS35053;	0.594411	-0.191461	0.0179937
SMG1P1	gene_id SMG1P1; gene_name SMG1P1; transcript_id rna64530; tss_id TSS12694;	0.594411	0.23741	0.0180095
TPP2	gene_id TPP2; gene_name TPP2; p_id P2272; transcript_id NM_003291.2; tss_id TSS26291;	0.594411	0.118369	0.0180133
ZBED6	gene_id ZBED6; gene_name ZBED6; p_id P39806; transcript_id NM_001174108.1; tss_id TSS42618;	0.594411	0.163628	0.0180338
IDH3G	gene_id IDH3G; gene_name IDH3G; p_id P15805; transcript_id NM_004135.3; tss_id TSS28438;	0.594411	-0.224287	0.0180527
MAML2	gene_id MAML2; gene_name MAML2; p_id P16425; transcript_id NM_032427.2; tss_id TSS6537;	0.594411	0.272212	0.0180665
KIAA1109	gene_id KIAA1109; gene_name KIAA1109; p_id P21587; transcript_id XM_005263288.1; tss_id TSS34955;	0.594411	0.219939	0.0180731
ZNF721	gene_id ZNF721; gene_name ZNF721; p_id P3130; transcript_id NM_133474.3; tss_id TSS32469;	0.594411	0.247202	0.0181256
C8orf33	gene_id C8orf33; gene_name C8orf33; p_id P14934; transcript_id NM_023080.2; tss_id TSS3901;	0.594411	-0.124755	0.0181614
EXOSC1	gene_id EXOSC1; gene_name EXOSC1; p_id P18630; transcript_id NM_016046.3; tss_id TSS42522;	0.594411	-0.176443	0.0181726
LOC102723622	gene_id LOC102723622; gene_name LOC102723622; transcript_id rna32972; tss_id TSS61974;	0.594411	0.780826	0.0182125
LOC102723564	gene_id LOC102723564; gene_name LOC102723564; transcript_id rna60390; tss_id TSS4660;	0.594411	0.634813	0.01828
MZT2A	gene_id MZT2A; gene_name MZT2A; p_id P36858; transcript_id XM_005263742.2; tss_id TSS32020;	0.594411	-0.278941	0.018324
SUMF1	gene_id SUMF1; gene_name SUMF1; p_id P14304; transcript_id XM_006713118.1; tss_id TSS27743;	0.594411	-0.164474	0.0184875
ZNF12	gene_id ZNF12; gene_name ZNF12; transcript_id rna31979; tss_id TSS45165;	0.594411	0.158485	0.0184941
ZNF117	gene_id ZNF117; gene_name ZNF117; p_id P56869; transcript_id NM_015852.3; tss_id TSS25626;	0.594411	0.422358	0.0185171
SNORD18C	gene_id SNORD18C; gene_name SNORD18C; transcript_id rna61908; tss_id TSS17651;	0.594411	0.784811	0.018723
RORA	gene_id RORA; gene_name RORA; p_id P12266; transcript_id NM_002943.3; tss_id TSS23463;	0.594411	0.539989	0.0187245
IFT80	gene_id IFT80; gene_name IFT80; p_id P23025; transcript_id NM_001190241.1; tss_id TSS5131;	0.594411	0.191668	0.0187723
INTS2	gene_id INTS2; gene_name INTS2; p_id P6190; transcript_id NM_020748.2; tss_id TSS41992;	0.594411	0.128319	0.0187866
CACNB4	gene_id CACNB4; gene_name CACNB4; p_id P41906; transcript_id XM_006712731.1; tss_id TSS21361;	0.594411	0.905236	0.0188322
C16orf70	gene_id C16orf70; gene_name C16orf70; p_id P17884; transcript_id XM_005256178.2; tss_id TSS34252;	0.594411	0.382738	0.0188401
C5orf38	gene_id C5orf38; gene_name C5orf38; p_id P58410; transcript_id XM_005248257.1; tss_id TSS23006;	0.594411	-0.51049	0.0190025
ROS1	gene_id ROS1; gene_name ROS1; p_id P29684; transcript_id XM_006715548.1; tss_id TSS53356;	0.594411	0.245666	0.019079
SHPK	gene_id SHPK; gene_name SHPK; p_id P11383; transcript_id NM_013276.2; tss_id TSS11397;	0.594411	-0.30578	0.0190816
CEP41	gene_id CEP41; gene_name CEP41; p_id P6900; transcript_id NM_018718.2; tss_id TSS53109;	0.594411	0.211851	0.0191388
IFI44	gene_id IFI44; gene_name IFI44; p_id P16277; transcript_id NM_006417.4; tss_id TSS32875;	0.594411	0.323835	0.0191488
ZNF692	gene_id ZNF692; gene_name ZNF692; p_id P46596; transcript_id NM_001193328.1; tss_id TSS18694;	0.594411	0.40008	0.0192095
POLR3H	gene_id POLR3H; gene_name POLR3H; p_id P558; transcript_id NM_001282884.1; tss_id TSS20790;	0.594411	-0.194078	0.0192505
PLCD1	gene_id PLCD1; gene_name PLCD1; p_id P56018; transcript_id NM_006225.3; tss_id TSS35100;	0.594411	-0.480761	0.0192733
TACO1	gene_id TACO1; gene_name TACO1; p_id P52889; transcript_id NM_016360.3; tss_id TSS19249;	0.594411	-0.173108	0.019287
FBXO17	gene_id FBXO17; gene_name FBXO17; p_id P49435; transcript_id NM_148169.2; tss_id TSS4997;	0.594411	-0.29397	0.0193097
CKS1B	gene_id CKS1B; gene_name CKS1B; p_id P4136; transcript_id NM_001826.2; tss_id TSS37209;	0.594411	-0.164456	0.0193433
C17orf67	gene_id C17orf67; gene_name C17orf67; p_id P30298; transcript_id XM_006721861.1; tss_id TSS25549;	0.594411	0.59292	0.0193459
TATDN3	gene_id TATDN3; gene_name TATDN3; p_id P26436; transcript_id NM_001146170.1; tss_id TSS12337;	0.594411	-0.156839	0.0193742
GIT1	gene_id GIT1; gene_name GIT1; p_id P33910; transcript_id NM_001085454.1; tss_id TSS8099;	0.594411	0.418546	0.0194155
PHB	gene_id PHB; gene_name PHB; p_id P57375; transcript_id NM_001281497.1; tss_id TSS45000;	0.594411	-0.192885	0.0194259
MIR100HG	gene_id MIR100HG; gene_name MIR100HG; transcript_id rna50990; tss_id TSS45804;	0.594411	0.189151	0.0194382
PYGO1	gene_id PYGO1; gene_name PYGO1; p_id P39130; transcript_id NM_015617.2; tss_id TSS14219;	0.594411	0.245353	0.0196427
RPL11	gene_id RPL11; gene_name RPL11; p_id P10247; transcript_id NM_000975.3; tss_id TSS52285;	0.594411	-0.140424	0.019684
TAS2R19	gene_id TAS2R19; gene_name TAS2R19; p_id P56528; transcript_id NM_176888.1; tss_id TSS23839;	0.594411	1.0258	0.0198427
SMC5	gene_id SMC5; gene_name SMC5; p_id P14652; transcript_id XM_005251837.1; tss_id TSS19668;	0.594411	0.166311	0.0198719
DIP2A	gene_id DIP2A; gene_name DIP2A; p_id P30755; transcript_id NM_001146116.1; tss_id TSS31762;	0.594411	0.276373	0.0198866
TIMMDC1	gene_id TIMMDC1; gene_name TIMMDC1; p_id P49676; transcript_id NM_016589.3; tss_id TSS27662;	0.594411	-0.142812	0.0199615
GCC2	gene_id GCC2; gene_name GCC2; p_id P18604; transcript_id NM_181453.3; tss_id TSS49139;	0.594411	0.218554	0.0199623
PLAG1	gene_id PLAG1; gene_name PLAG1; p_id P17591; transcript_id XM_005251260.1; tss_id TSS27296;	0.594411	0.672891	0.0199908
SZT2	gene_id SZT2; gene_name SZT2; p_id P41874; transcript_id NM_015284.3; tss_id TSS17913;	0.594411	0.485714	0.0200209
ABCF1	gene_id ABCF1; gene_name ABCF1; p_id P30556; transcript_id NM_001025091.1; tss_id TSS59939;	0.594411	-0.117905	0.0201072
RNF217	gene_id RNF217; gene_name RNF217; p_id P57179; transcript_id XM_006715350.1; tss_id TSS10319;	0.594411	0.235902	0.0201105
ALYREF	gene_id ALYREF; gene_name ALYREF; p_id P13558; transcript_id NM_005782.3; tss_id TSS16218;	0.594411	-0.137048	0.0201421
ZNF714	gene_id ZNF714; gene_name ZNF714; p_id P28881; transcript_id NM_182515.3; tss_id TSS5092;	0.594411	0.205641	0.0202611
PEX16	gene_id PEX16; gene_name PEX16; p_id P8205; transcript_id NM_057174.2; tss_id TSS18229;	0.594411	-0.288735	0.0203284
ZNF91	gene_id ZNF91; gene_name ZNF91; transcript_id rna75300; tss_id TSS59186;	0.594411	0.255845	0.0203391
RPLP0	gene_id RPLP0; gene_name RPLP0; p_id P296; transcript_id NM_053275.3; tss_id TSS58532;	0.594411	-0.174462	0.0203675
ZNF584	gene_id ZNF584; gene_name ZNF584; p_id P24923; transcript_id XM_005258628.2; tss_id TSS58715;	0.594411	-0.240475	0.0203996
LOC100996741	gene_id LOC100996741; gene_name LOC100996741; transcript_id rna4660; tss_id TSS44446;	0.594411	0.976738	0.0205281
HSD17B1	geneID HSD17B1P1; gene_id HSD17B1; gene_name HSD17B1; p_id P20822; transcript_id XM_006721860.1; tss_id TSS41252;	0.594411	-0.335953	0.0205842
POLDIP2	gene_id POLDIP2; gene_name POLDIP2; p_id P13854; transcript_id NM_015584.3; tss_id TSS41240;	0.594411	-0.114492	0.0206112
C11orf70	gene_id C11orf70; gene_name C11orf70; p_id P37070; transcript_id XM_005271713.1; tss_id TSS552;	0.594411	-0.714076	0.0207018
ACPL2	gene_id ACPL2; gene_name ACPL2; p_id P45474; transcript_id NM_152282.4; tss_id TSS60538;	0.594411	-0.249267	0.0207219
YPEL2	gene_id YPEL2; gene_name YPEL2; p_id P9735; transcript_id NM_001005404.3; tss_id TSS37343;	0.594411	-0.631988	0.0207543
RPL18	gene_id RPL18; gene_name RPL18; transcript_id rna77012; tss_id TSS55078;	0.594411	-0.162255	0.0207684
RMDN3	gene_id RMDN3; gene_name RMDN3; p_id P30716; transcript_id XM_005254531.1; tss_id TSS21347;	0.594411	-0.140134	0.0207761
OGT	gene_id OGT; gene_name OGT; p_id P28278; transcript_id NM_181673.2; tss_id TSS12144;	0.594411	0.145561	0.0208355
ICT1	gene_id ICT1; gene_name ICT1; p_id P25665; transcript_id NM_001545.1; tss_id TSS26834;	0.594411	-0.172926	0.0208662
DUS3L	gene_id DUS3L; gene_name DUS3L; p_id P59336; transcript_id NM_001161619.1; tss_id TSS60429;	0.594411	-0.251932	0.0209533
PRPF4B	gene_id PRPF4B; gene_name PRPF4B; transcript_id rna27338; tss_id TSS44296;	0.594411	0.144073	0.0209754
RPS5	gene_id RPS5; gene_name RPS5; p_id P27210; transcript_id NM_001009.3; tss_id TSS42677;	0.594411	-0.206817	0.0209836
ERV3-1	gene_id ERV3-1; gene_name ERV3-1; p_id P19541; transcript_id NM_001007253.3; tss_id TSS9444;	0.594411	0.558876	0.0209933
MIR205	gene_id MIR205; gene_name MIR205; transcript_id rna7737; tss_id TSS44751;	0.594411	0.473412	0.0210188
HPS3	gene_id HPS3; gene_name HPS3; p_id P53177; transcript_id NM_032383.3; tss_id TSS32245;	0.594411	0.151422	0.0210908
IGF2R	gene_id IGF2R; gene_name IGF2R; p_id P46981; transcript_id NM_000876.2; tss_id TSS59121;	0.594411	0.292935	0.0211971
PSMB4	gene_id PSMB4; gene_name PSMB4; p_id P47181; transcript_id NM_002796.2; tss_id TSS17768;	0.594411	-0.133929	0.0212065
STOML2	gene_id STOML2; gene_name STOML2; p_id P21143; transcript_id NM_013442.2; tss_id TSS24113;	0.594411	-0.151552	0.0212126
FAM193B	gene_id FAM193B; gene_name FAM193B; p_id P42230; transcript_id XM_006714879.1; tss_id TSS50981;	0.594411	0.49317	0.0212242
METRN	gene_id METRN; gene_name METRN; p_id P36550; transcript_id NM_024042.2; tss_id TSS60533;	0.594411	-0.476519	0.0213565
ZNF558	gene_id ZNF558; gene_name ZNF558; p_id P4126; transcript_id XM_005259756.1; tss_id TSS53232;	0.594411	0.313475	0.0213641
CARS	gene_id CARS; gene_name CARS; p_id P31547; transcript_id NM_001014437.2; tss_id TSS13361;	0.594411	-0.154279	0.021374
EMC6	gene_id EMC6; gene_name EMC6; p_id P26226; transcript_id NM_031298.3; tss_id TSS11193;	0.594411	-0.233989	0.0213802
C12orf5	gene_id C12orf5; gene_name C12orf5; p_id P37674; transcript_id NM_020375.2; tss_id TSS24927;	0.594411	0.155108	0.0214327
C19orf70	gene_id C19orf70; gene_name C19orf70; p_id P24766; transcript_id NM_205767.1; tss_id TSS51218;	0.594411	-0.219859	0.0214465
ZCCHC17	gene_id ZCCHC17; gene_name ZCCHC17; p_id P29720; transcript_id NM_001282574.1; tss_id TSS8770;	0.594411	-0.1413	0.0214839
ENAH	gene_id ENAH; gene_name ENAH; p_id P27949; transcript_id NM_001008493.1; tss_id TSS14453;	0.594411	0.24446	0.021529
EIF3I	gene_id EIF3I; gene_name EIF3I; p_id P27316; transcript_id NM_003757.2; tss_id TSS49427;	0.594411	-0.147484	0.0215712
PTPRG	gene_id PTPRG; gene_name PTPRG; p_id P59; transcript_id NM_002841.3; tss_id TSS40669;	0.594712	0.244714	0.0216665
RICTOR	gene_id RICTOR; gene_name RICTOR; p_id P45575; transcript_id XM_006714463.1; tss_id TSS6021;	0.594712	0.175703	0.0216766
LSMEM1	gene_id LSMEM1; gene_name LSMEM1; p_id P18023; transcript_id XM_006715931.1; tss_id TSS44103;	0.596233	0.817522	0.0217793
MTF2	gene_id MTF2; gene_name MTF2; p_id P13190; transcript_id NM_001164393.1; tss_id TSS24574;	0.597649	0.149301	0.0219476
ARHGAP11B	gene_id ARHGAP11B; gene_name ARHGAP11B; p_id P45345; transcript_id NM_001039841.1; tss_id TSS61085;	0.597649	0.569609	0.021966
COX6A1	gene_id COX6A1; gene_name COX6A1; p_id P2879; transcript_id NM_004373.3; tss_id TSS9328;	0.597649	-0.150713	0.0219734
UMPS	gene_id UMPS; gene_name UMPS; transcript_id rna18241; tss_id TSS33382;	0.598922	-0.123605	0.0220678
UGGT2	gene_id UGGT2; gene_name UGGT2; p_id P46436; transcript_id NM_020121.3; tss_id TSS18344;	0.600685	0.17342	0.0222407
FAM199X	gene_id FAM199X; gene_name FAM199X; p_id P50872; transcript_id NM_207318.3; tss_id TSS38777;	0.600685	0.138689	0.0222576
PBRM1	gene_id PBRM1; gene_name PBRM1; p_id P55829; transcript_id NM_018313.4; tss_id TSS40270;	0.600685	0.11678	0.0222759
FAM120A	gene_id FAM120A; gene_name FAM120A; p_id P12316; transcript_id NM_001286723.1; tss_id TSS54604;	0.601308	0.16032	0.0223559
ZNF593	gene_id ZNF593; gene_name ZNF593; p_id P41157; transcript_id NM_015871.4; tss_id TSS7897;	0.601308	-0.274758	0.0223945
UHRF1BP1	gene_id UHRF1BP1; gene_name UHRF1BP1; p_id P57977; transcript_id XM_006715125.1; tss_id TSS29933;	0.603297	0.177663	0.0225315
TEX264	gene_id TEX264; gene_name TEX264; p_id P26688; transcript_id NM_001243727.2; tss_id TSS19836;	0.603297	-0.200928	0.0226104
DDRGK1	gene_id DDRGK1; gene_name DDRGK1; p_id P41318; transcript_id NM_023935.1; tss_id TSS23452;	0.603297	-0.218001	0.0226122
ADSL	gene_id ADSL; gene_name ADSL; p_id P42302; transcript_id NM_001123378.1; tss_id TSS698;	0.603477	-0.169362	0.0226669
UPP1	gene_id UPP1; gene_name UPP1; p_id P11611; transcript_id NM_001287428.1; tss_id TSS9198;	0.605244	-0.200465	0.0228396
AFAP1L2	gene_id AFAP1L2; gene_name AFAP1L2; p_id P9346; transcript_id XM_006718036.1; tss_id TSS31520;	0.605244	0.664006	0.0228749
RCOR3	gene_id RCOR3; gene_name RCOR3; p_id P23479; transcript_id NM_001136223.1; tss_id TSS10352;	0.605244	0.228536	0.0228775
LOC284454	gene_id LOC284454; gene_name LOC284454; transcript_id rna74654; tss_id TSS1897;	0.605811	0.356661	0.0229665
ROCK2	gene_id ROCK2; gene_name ROCK2; p_id P44657; transcript_id XM_005246190.2; tss_id TSS28652;	0.605811	0.148827	0.0230513
LPAR1	gene_id LPAR1; gene_name LPAR1; p_id P14066; transcript_id XM_005251782.1; tss_id TSS34063;	0.605811	0.348762	0.0231013
ZNF248	gene_id ZNF248; gene_name ZNF248; transcript_id rna43499; tss_id TSS4732;	0.605811	0.246338	0.0232479
EID3	gene_id EID3; gene_name EID3; p_id P41933; transcript_id NM_001008394.2; tss_id TSS34888;	0.605811	0.854486	0.0233351
CDC123	gene_id CDC123; gene_name CDC123; p_id P15493; transcript_id NM_006023.2; tss_id TSS25395;	0.605811	-0.110076	0.0233737
DNAH6	gene_id DNAH6; gene_name DNAH6; p_id P11854; transcript_id NM_001370.1; tss_id TSS49964;	0.605811	0.711848	0.0234082
VWDE	gene_id VWDE; gene_name VWDE; p_id P690; transcript_id NM_001135924.1; tss_id TSS36776;	0.605811	0.389201	0.023452
HLA-A	gene_id HLA-A; gene_name HLA-A; p_id P15773; transcript_id NM_002116.7; tss_id TSS32378;	0.605811	-0.163835	0.0235063
ZNF407	gene_id ZNF407; gene_name ZNF407; p_id P30674; transcript_id XM_006722501.1; tss_id TSS62442;	0.605811	0.232785	0.0235238
ZBTB22	gene_id ZBTB22; gene_name ZBTB22; p_id P40897; transcript_id NM_005453.4; tss_id TSS17126;	0.605811	-0.512322	0.0235619
ADAMTS15	gene_id ADAMTS15; gene_name ADAMTS15; p_id P10236; transcript_id NM_139055.2; tss_id TSS27572;	0.605811	0.927436	0.023575
HECTD4	gene_id HECTD4; gene_name HECTD4; p_id P31646; transcript_id NM_001109662.3; tss_id TSS9144;	0.605811	0.303929	0.0236187
HOXA10-AS	gene_id HOXA10-AS; gene_name HOXA10-AS; transcript_id rna32346; tss_id TSS673;	0.605811	-0.830264	0.0236617
CREB1	gene_id CREB1; gene_name CREB1; p_id P21299; transcript_id NM_134442.3; tss_id TSS43368;	0.605811	0.165098	0.023685
MANBAL	gene_id MANBAL; gene_name MANBAL; p_id P14225; transcript_id NM_001003897.1; tss_id TSS21748;	0.605811	-0.207061	0.0237651
RPL3	gene_id RPL3; gene_name RPL3; p_id P21679; transcript_id NM_000967.3; tss_id TSS56;	0.605811	-0.128483	0.0239229
PTPRJ	gene_id PTPRJ; gene_name PTPRJ; p_id P24365; transcript_id NM_001098503.1; tss_id TSS29609;	0.605811	0.30657	0.0239593
KMT2C	gene_id KMT2C; gene_name KMT2C; p_id P56425; transcript_id XM_005250027.2; tss_id TSS2203;	0.605811	0.309241	0.0239736
NTMT1	gene_id NTMT1; gene_name NTMT1; p_id P46769; transcript_id NM_001286796.1; tss_id TSS41503;	0.605811	-0.207652	0.0239989
FLRT2	gene_id FLRT2; gene_name FLRT2; p_id P15131; transcript_id XM_005267490.1; tss_id TSS19122;	0.605811	0.251524	0.024003
RYBP	gene_id RYBP; gene_name RYBP; p_id P33849; transcript_id NM_012234.5; tss_id TSS10275;	0.605811	0.153022	0.0240679
BIRC5	gene_id BIRC5; gene_name BIRC5; p_id P57755; transcript_id NM_001168.2; tss_id TSS62289;	0.605811	-0.123129	0.0240771
LOC286437	gene_id LOC286437; gene_name LOC286437; transcript_id rna85955; tss_id TSS6620;	0.605811	0.78701	0.0240893
POGZ	gene_id POGZ; gene_name POGZ; p_id P3782; transcript_id XM_005245004.1; tss_id TSS22118;	0.605811	0.300192	0.0241389
PDPR	gene_id PDPR; gene_name PDPR; p_id P29895; transcript_id NM_017990.3; tss_id TSS47733;	0.605811	0.498118	0.0242984
GADD45GIP1	gene_id GADD45GIP1; gene_name GADD45GIP1; p_id P56421; transcript_id NM_052850.3; tss_id TSS23193;	0.605811	-0.304842	0.0243865
ARL16	gene_id ARL16; gene_name ARL16; p_id P18348; transcript_id NM_001040025.1; tss_id TSS38631;	0.605811	-0.176171	0.0244139
ZNF581	gene_id ZNF581; gene_name ZNF581; p_id P51763; transcript_id NM_016535.3; tss_id TSS59858;	0.605811	-0.470282	0.0244307
PNISR	gene_id PNISR; gene_name PNISR; p_id P15554; transcript_id XM_006715452.1; tss_id TSS40407;	0.605811	0.277458	0.0245698
SLC39A1	gene_id SLC39A1; gene_name SLC39A1; p_id P6107; transcript_id NM_014437.4; tss_id TSS12448;	0.605811	-0.14322	0.0246135
LINS	gene_id LINS; gene_name LINS; p_id P9484; transcript_id NM_001040616.2; tss_id TSS29083;	0.605811	0.211528	0.0246761
LIN52	gene_id LIN52; gene_name LIN52; p_id P23175; transcript_id NM_001024674.2; tss_id TSS41318;	0.605811	-0.22449	0.0246989
ZNHIT3	gene_id ZNHIT3; gene_name ZNHIT3; p_id P27074; transcript_id NM_004773.3; tss_id TSS466;	0.605811	-0.130288	0.0247145
AGO4	gene_id AGO4; gene_name AGO4; p_id P10354; transcript_id XM_005270578.1; tss_id TSS48023;	0.605811	0.194021	0.0247527
DBNL	gene_id DBNL; gene_name DBNL; p_id P58878; transcript_id NM_001284315.1; tss_id TSS49172;	0.605811	-0.199429	0.0247845
ZNF101	gene_id ZNF101; gene_name ZNF101; p_id P53066; transcript_id XM_005260165.1; tss_id TSS58868;	0.605811	-0.242038	0.0248345
LOC101929792	gene_id LOC101929792; gene_name LOC101929792; p_id P49708; transcript_id XM_005277502.2; tss_id TSS62928;	0.605811	0.604873	0.0248929
LOC401320	gene_id LOC401320; gene_name LOC401320; transcript_id rna32445; tss_id TSS33575;	0.605811	0.355073	0.0249396
TUG1	gene_id TUG1; gene_name TUG1; transcript_id rna82830; tss_id TSS33124;	0.605811	0.165429	0.0249479
NEAT1	gene_id NEAT1; gene_name NEAT1; transcript_id rna49012; tss_id TSS61979;	0.605811	0.585007	0.0249776
GMDS	gene_id GMDS; gene_name GMDS; p_id P5241; transcript_id NM_001500.3; tss_id TSS22383;	0.605811	-0.236157	0.0249899
ATP6V1D	gene_id ATP6V1D; gene_name ATP6V1D; p_id P749; transcript_id NM_015994.3; tss_id TSS59486;	0.605811	-0.113761	0.0250455
USP49	gene_id USP49; gene_name USP49; p_id P5788; transcript_id NM_001286554.1; tss_id TSS42213;	0.605811	0.50294	0.0251238
SCAF4	gene_id SCAF4; gene_name SCAF4; p_id P31617; transcript_id NM_020706.2; tss_id TSS45732;	0.605811	0.438562	0.0251588
PWAR5	gene_id PWAR5; gene_name PWAR5; transcript_id rna60429; tss_id TSS21646;	0.605811	0.364041	0.0252762
ZNF654	gene_id ZNF654; gene_name ZNF654; p_id P48357; transcript_id XM_006713246.1; tss_id TSS61335;	0.605811	0.201471	0.0252903
SNORD104	gene_id SNORD104; gene_name SNORD104; transcript_id rna70637; tss_id TSS13152;	0.605811	-0.410549	0.0253091
USPL1	gene_id USPL1; gene_name USPL1; p_id P7315; transcript_id NM_005800.4; tss_id TSS5127;	0.605811	0.18108	0.0253491
NINJ1	gene_id NINJ1; gene_name NINJ1; p_id P41692; transcript_id NM_004148.3; tss_id TSS25089;	0.605811	-0.335943	0.025352
AP5S1	gene_id AP5S1; gene_name AP5S1; p_id P47108; transcript_id NM_001204447.1; tss_id TSS46344;	0.605811	-0.276242	0.0253598
ZNF532	gene_id ZNF532; gene_name ZNF532; p_id P3026; transcript_id NM_018181.4; tss_id TSS42527;	0.605811	0.194274	0.0254545
FAM216A	gene_id FAM216A; gene_name FAM216A; p_id P34326; transcript_id NM_013300.2; tss_id TSS47016;	0.605811	-0.195065	0.0255371
ZNF300	gene_id ZNF300; gene_name ZNF300; p_id P28503; transcript_id XM_006714805.1; tss_id TSS15414;	0.605811	0.26206	0.0256047
CPNE1	gene_id CPNE1; gene_name CPNE1; transcript_id rna79678; tss_id TSS12193;	0.605811	-0.164061	0.025652
CYC1	gene_id CYC1; gene_name CYC1; p_id P23356; transcript_id NM_001916.4; tss_id TSS60103;	0.605811	-0.176335	0.0257654
DNAJB12	gene_id DNAJB12; gene_name DNAJB12; p_id P59244; transcript_id NM_017626.4; tss_id TSS18263;	0.605811	-0.125756	0.0257716
VCAN	gene_id VCAN; gene_name VCAN; p_id P53081; transcript_id NM_004385.4; tss_id TSS38964;	0.605811	0.285433	0.025807
MLXIP	gene_id MLXIP; gene_name MLXIP; p_id P33994; transcript_id NM_014938.4; tss_id TSS49595;	0.605811	0.642476	0.0258082
HEBP2	gene_id HEBP2; gene_name HEBP2; p_id P12363; transcript_id NM_014320.2; tss_id TSS49799;	0.605811	-0.130628	0.0258262
CEP63	gene_id CEP63; gene_name CEP63; p_id P37640; transcript_id NM_001042384.1; tss_id TSS60038;	0.605811	-0.149444	0.025891
MRPS18A	gene_id MRPS18A; gene_name MRPS18A; p_id P6478; transcript_id NM_001193343.1; tss_id TSS40363;	0.605811	-0.187642	0.0259948
LAS1L	gene_id LAS1L; gene_name LAS1L; transcript_id rna85309; tss_id TSS20420;	0.605811	-0.165188	0.0260063
SYNGR2	gene_id SYNGR2; gene_name SYNGR2; p_id P38440; transcript_id XM_005257792.2; tss_id TSS39355;	0.605811	-0.186122	0.0260162
VPS72	gene_id VPS72; gene_name VPS72; p_id P43734; transcript_id NM_001271088.1; tss_id TSS54359;	0.605811	-0.173531	0.0260259
NDUFB8	gene_id NDUFB8; gene_name NDUFB8; p_id P15110; transcript_id NM_005004.3; tss_id TSS35350;	0.605901	-0.13132	0.0260929
LOC101928054	gene_id LOC101928054; gene_name LOC101928054; transcript_id rna51904; tss_id TSS28871;	0.605901	0.4499	0.0261565
TSTA3	gene_id TSTA3; gene_name TSTA3; p_id P17938; transcript_id XM_005251052.1; tss_id TSS63352;	0.605901	-0.163885	0.0261741
NDUFA3	gene_id NDUFA3; gene_name NDUFA3; p_id P54283; transcript_id NM_004542.3; tss_id TSS14059;	0.606398	-0.212965	0.0262836
RBM26	gene_id RBM26; gene_name RBM26; p_id P5773; transcript_id XM_006719857.1; tss_id TSS201;	0.606398	0.310074	0.0262919
PTRH1	gene_id PTRH1; gene_name PTRH1; p_id P36061; transcript_id XM_006716955.1; tss_id TSS6072;	0.608307	-0.392673	0.0264301
NDUFAF5	gene_id NDUFAF5; gene_name NDUFAF5; p_id P59090; transcript_id NM_024120.4; tss_id TSS45790;	0.608307	-0.175152	0.0264712
PIK3C3	gene_id PIK3C3; gene_name PIK3C3; p_id P40332; transcript_id NM_002647.2; tss_id TSS25870;	0.61137	-0.128175	0.0266765
C1orf106	gene_id C1orf106; gene_name C1orf106; p_id P52327; transcript_id NM_018265.3; tss_id TSS3377;	0.61137	0.561998	0.0267492
UBE2G1	gene_id UBE2G1; gene_name UBE2G1; p_id P2356; transcript_id NM_003342.4; tss_id TSS7725;	0.61137	0.146645	0.0267682
PARP10	gene_id PARP10; gene_name PARP10; p_id P42707; transcript_id XM_005251081.2; tss_id TSS7737;	0.61137	-0.404862	0.0267987
ARPC2	gene_id ARPC2; gene_name ARPC2; p_id P6994; transcript_id NM_152862.2; tss_id TSS40866;	0.612502	-0.108718	0.026897
ACVR2A	gene_id ACVR2A; gene_name ACVR2A; p_id P34339; transcript_id NM_001278579.1; tss_id TSS31810;	0.614504	0.224014	0.0270388
ARHGAP22	gene_id ARHGAP22; gene_name ARHGAP22; p_id P8316; transcript_id NM_001256024.1; tss_id TSS47634;	0.614504	-0.329693	0.0270825
STX16	gene_id STX16; gene_name STX16; transcript_id rna80534; tss_id TSS38541;	0.614822	0.387433	0.0271453
LOC102724524	gene_id LOC102724524; gene_name LOC102724524; transcript_id rna72091; tss_id TSS26148;	0.61537	0.54833	0.0272247
ESCO1	gene_id ESCO1; gene_name ESCO1; transcript_id rna72229; tss_id TSS9572;	0.61537	0.148747	0.0272813
RNF121	gene_id RNF121; gene_name RNF121; p_id P19972; transcript_id XM_006718632.1; tss_id TSS25914;	0.61537	-0.197513	0.0273161
TIA1	gene_id TIA1; gene_name TIA1; p_id P47334; transcript_id XM_005264524.2; tss_id TSS11842;	0.616311	0.139977	0.0275602
ITPR1	gene_id ITPR1; gene_name ITPR1; p_id P22904; transcript_id XM_006713133.1; tss_id TSS7005;	0.616311	0.281501	0.0276184
RNMTL1	gene_id RNMTL1; gene_name RNMTL1; p_id P21017; transcript_id NM_018146.2; tss_id TSS44556;	0.616311	-0.20956	0.0277546
SELENBP1	gene_id SELENBP1; gene_name SELENBP1; p_id P51047; transcript_id NM_003944.3; tss_id TSS19769;	0.616311	-0.366358	0.0277571
INSC	gene_id INSC; gene_name INSC; p_id P28669; transcript_id NM_001031853.4; tss_id TSS16343;	0.616311	-0.181239	0.0277782
HIST3H2A	gene_id HIST3H2A; gene_name HIST3H2A; p_id P36712; transcript_id NM_033445.2; tss_id TSS56120;	0.616311	-0.327308	0.0278322
PDCD6IP	gene_id PDCD6IP; gene_name PDCD6IP; p_id P43627; transcript_id NM_001256192.1; tss_id TSS7952;	0.616311	0.149653	0.0278556
SNX8	gene_id SNX8; gene_name SNX8; p_id P32314; transcript_id NM_013321.2; tss_id TSS31025;	0.616311	-0.229163	0.0278998
RAB11FIP5	gene_id RAB11FIP5; gene_name RAB11FIP5; p_id P14400; transcript_id XM_005264252.1; tss_id TSS31606;	0.616311	0.249342	0.0279304
CLK4	gene_id CLK4; gene_name CLK4; p_id P25779; transcript_id XM_005265947.2; tss_id TSS34676;	0.616311	0.298874	0.0280598
BIN3	gene_id BIN3; gene_name BIN3; p_id P43102; transcript_id NM_018688.4; tss_id TSS60297;	0.616311	-0.198992	0.0280817
LOC100506473	gene_id LOC100506473; gene_name LOC100506473; transcript_id rna11436; tss_id TSS58192;	0.616311	0.457769	0.028119
SLC22A15	gene_id SLC22A15; gene_name SLC22A15; p_id P30532; transcript_id NM_018420.2; tss_id TSS6165;	0.616311	0.237048	0.0281423
HERC2	gene_id HERC2; gene_name HERC2; p_id P20360; transcript_id NM_004667.5; tss_id TSS61585;	0.616311	0.233746	0.0281597
PUF60	gene_id PUF60; gene_name PUF60; p_id P37043; transcript_id NM_001271100.1; tss_id TSS42275;	0.616311	-0.184124	0.0281957
DCTPP1	gene_id DCTPP1; gene_name DCTPP1; p_id P27756; transcript_id NM_024096.1; tss_id TSS36213;	0.616311	-0.183186	0.0283353
NLE1	gene_id NLE1; gene_name NLE1; p_id P57826; transcript_id NM_018096.4; tss_id TSS12539;	0.616311	-0.179524	0.0283662
PMM2	gene_id PMM2; gene_name PMM2; p_id P6072; transcript_id NM_000303.2; tss_id TSS39541;	0.616311	-0.120082	0.0283905
PHB2	gene_id PHB2; gene_name PHB2; transcript_id rna51757; tss_id TSS44584;	0.616311	-0.16523	0.0284179
UCKL1	gene_id UCKL1; gene_name UCKL1; p_id P11658; transcript_id XM_006723809.1; tss_id TSS48033;	0.616311	-0.243817	0.028483
XKRX	gene_id XKRX; gene_name XKRX; p_id P28531; transcript_id NM_212559.2; tss_id TSS14376;	0.616311	0.938176	0.0284839
KMT2E-AS1	gene_id KMT2E-AS1; gene_name KMT2E-AS1; transcript_id rna34355; tss_id TSS50434;	0.616311	0.406622	0.0285451
ARHGEF17	gene_id ARHGEF17; gene_name ARHGEF17; p_id P38152; transcript_id XM_006718752.1; tss_id TSS39760;	0.616311	0.358185	0.0285861
GTPBP10	gene_id GTPBP10; gene_name GTPBP10; p_id P28795; transcript_id NM_033107.3; tss_id TSS30650;	0.616311	-0.138221	0.0286242
MYCBP2	gene_id MYCBP2; gene_name MYCBP2; p_id P9491; transcript_id XM_006719779.1; tss_id TSS33506;	0.616311	0.171231	0.0286885
ARID2	gene_id ARID2; gene_name ARID2; p_id P31024; transcript_id XM_006719273.1; tss_id TSS63088;	0.616311	0.191526	0.0287098
MVP	gene_id MVP; gene_name MVP; p_id P17744; transcript_id NM_017458.3; tss_id TSS32848;	0.616311	-0.160162	0.0287204
RBM11	gene_id RBM11; gene_name RBM11; p_id P22888; transcript_id NM_144770.3; tss_id TSS32940;	0.616311	0.422697	0.0287282
SUZ12	gene_id SUZ12; gene_name SUZ12; p_id P34682; transcript_id NM_015355.2; tss_id TSS2943;	0.617375	0.153034	0.0288785
DDR2	gene_id DDR2; gene_name DDR2; p_id P44951; transcript_id XM_006711344.1; tss_id TSS21821;	0.617375	0.544517	0.0289214
NSDHL	gene_id NSDHL; gene_name NSDHL; p_id P24733; transcript_id NM_015922.2; tss_id TSS37021;	0.617375	-0.163238	0.0289485
MPDZ	gene_id MPDZ; gene_name MPDZ; p_id P26920; transcript_id XM_006716888.1; tss_id TSS40333;	0.617375	0.155592	0.0289739
SACS	gene_id SACS; gene_name SACS; p_id P32721; transcript_id NM_014363.5; tss_id TSS48182;	0.617786	0.153764	0.0291162
GALNT6	gene_id GALNT6; gene_name GALNT6; p_id P33014; transcript_id XM_005268607.1; tss_id TSS25019;	0.617786	-0.18269	0.0291187
MCM3AP	gene_id MCM3AP; gene_name MCM3AP; p_id P9318; transcript_id NM_003906.4; tss_id TSS46421;	0.617786	0.182653	0.0291572
C4orf21	gene_id C4orf21; gene_name C4orf21; p_id P33523; transcript_id NM_018392.4; tss_id TSS31091;	0.617786	0.169431	0.0292877
ATXN2L	gene_id ATXN2L; gene_name ATXN2L; p_id P803; transcript_id XM_006721008.1; tss_id TSS32282;	0.617786	0.579525	0.0292965
FTSJ2	gene_id FTSJ2; gene_name FTSJ2; p_id P9534; transcript_id NM_013393.1; tss_id TSS41598;	0.617786	-0.15304	0.0293095
EIF3CL	gene_id EIF3CL; gene_name EIF3CL; p_id P50423; transcript_id NM_001099661.1; tss_id TSS45935;	0.617786	2.38849	0.0293556
SAAL1	gene_id SAAL1; gene_name SAAL1; p_id P47642; transcript_id NM_138421.2; tss_id TSS23670;	0.617786	-0.120023	0.0294971
EIF4H	gene_id EIF4H; gene_name EIF4H; p_id P54227; transcript_id NM_031992.1; tss_id TSS14062;	0.617786	-0.108692	0.0295355
PARVA	gene_id PARVA; gene_name PARVA; p_id P11958; transcript_id XM_005253015.2; tss_id TSS5067;	0.617786	0.238396	0.0295634
PAN3	gene_id PAN3; gene_name PAN3; p_id P58087; transcript_id XM_006719799.1; tss_id TSS39071;	0.617786	0.206938	0.0296161
GTF2IRD2B	gene_id GTF2IRD2B; gene_name GTF2IRD2B; p_id P36773; transcript_id XM_005277580.1; tss_id TSS47837;	0.617786	-0.858672	0.0296291
BZW2	gene_id BZW2; gene_name BZW2; p_id P1332; transcript_id NM_014038.2; tss_id TSS1020;	0.617786	-0.134026	0.029631
PPP1R13B	gene_id PPP1R13B; gene_name PPP1R13B; transcript_id rna60130; tss_id TSS52325;	0.622489	-0.425174	0.0299501
GLDC	gene_id GLDC; gene_name GLDC; p_id P50542; transcript_id NM_000170.2; tss_id TSS39643;	0.622489	-0.778839	0.0299554
ATRX	gene_id ATRX; gene_name ATRX; p_id P38844; transcript_id XM_005262154.2; tss_id TSS54918;	0.622529	0.199871	0.0300335
CXorf23	gene_id CXorf23; gene_name CXorf23; p_id P32605; transcript_id NM_198279.3; tss_id TSS657;	0.622529	0.274494	0.0300987
GPR180	gene_id GPR180; gene_name GPR180; p_id P26449; transcript_id NM_180989.5; tss_id TSS11076;	0.622529	0.108725	0.0301056
SLC16A3	gene_id SLC16A3; gene_name SLC16A3; p_id P44007; transcript_id NM_001042422.2; tss_id TSS15600;	0.626929	-0.162388	0.0303682
HIST1H1B	gene_id HIST1H1B; gene_name HIST1H1B; p_id P5282; transcript_id NM_005322.2; tss_id TSS20628;	0.627336	-0.204688	0.0304562
TBRG4	gene_id TBRG4; gene_name TBRG4; p_id P7124; transcript_id NM_004749.3; tss_id TSS35337;	0.627336	-0.153149	0.0304876
LMO7	gene_id LMO7; gene_name LMO7; p_id P56818; transcript_id NM_005358.5; tss_id TSS13310;	0.627518	0.21849	0.0305462
PLAC8L1	gene_id PLAC8L1; gene_name PLAC8L1; p_id P18479; transcript_id NM_001029869.1; tss_id TSS39042;	0.628569	0.934142	0.0306913
SECISBP2	gene_id SECISBP2; gene_name SECISBP2; p_id P47060; transcript_id NM_024077.4; tss_id TSS12512;	0.628569	0.156133	0.0307223
RGPD3	gene_id RGPD3; gene_name RGPD3; p_id P1222; transcript_id XM_006712708.1; tss_id TSS2298;	0.628569	0.769082	0.0308469
CEP128	gene_id CEP128; gene_name CEP128; p_id P50171; transcript_id NM_152446.3; tss_id TSS21805;	0.628569	0.181533	0.0309063
PRR7-AS1	gene_id PRR7-AS1; gene_name PRR7-AS1; transcript_id rna26920; tss_id TSS62090;	0.628569	0.748271	0.0309978
HAGH	gene_id HAGH; gene_name HAGH; p_id P13331; transcript_id NM_001040427.1; tss_id TSS56491;	0.628569	-0.214776	0.0310825
CDC42BPA	gene_id CDC42BPA; gene_name CDC42BPA; p_id P2266; transcript_id NM_003607.3; tss_id TSS34344;	0.628569	0.157134	0.0311111
FAM83F	gene_id FAM83F; gene_name FAM83F; p_id P31033; transcript_id NM_138435.2; tss_id TSS53169;	0.628569	-0.287642	0.0311133
HIST1H2AL	gene_id HIST1H2AL; gene_name HIST1H2AL; p_id P8101; transcript_id NM_003511.2; tss_id TSS41982;	0.628569	-0.188649	0.0311323
AMOTL1	gene_id AMOTL1; gene_name AMOTL1; p_id P19774; transcript_id XM_005273798.2; tss_id TSS13731;	0.628569	0.164256	0.0311996
EIF6	gene_id EIF6; gene_name EIF6; p_id P28994; transcript_id NM_001267810.1; tss_id TSS24416;	0.628569	-0.164687	0.0312001
SMARCD2	gene_id SMARCD2; gene_name SMARCD2; p_id P59243; transcript_id XM_005257604.2; tss_id TSS53223;	0.628569	-0.164754	0.0312052
PI4KA	gene_id PI4KA; gene_name PI4KA; p_id P45917; transcript_id XM_005261634.1; tss_id TSS56447;	0.628569	0.3563	0.0312462
MED20	gene_id MED20; gene_name MED20; p_id P25855; transcript_id NM_004275.3; tss_id TSS30116;	0.629737	-0.166118	0.0314342
POLR3C	gene_id POLR3C; gene_name POLR3C; p_id P39100; transcript_id XM_005272927.1; tss_id TSS2902;	0.629737	-0.171199	0.0315192
ZNF436	gene_id ZNF436; gene_name ZNF436; p_id P32488; transcript_id NM_001077195.1; tss_id TSS13522;	0.629737	0.193317	0.0315333
ATP6V1E1	gene_id ATP6V1E1; gene_name ATP6V1E1; p_id P13470; transcript_id NM_001039366.1; tss_id TSS13290;	0.629737	-0.131757	0.0315859
LY6E	gene_id LY6E; gene_name LY6E; p_id P41567; transcript_id NM_002346.2; tss_id TSS30834;	0.629737	-0.25339	0.0315879
FLJ44342	gene_id FLJ44342; gene_name FLJ44342; transcript_id rna70291; tss_id TSS29572;	0.629737	0.439301	0.0316044
CCDC41	gene_id CCDC41; gene_name CCDC41; transcript_id rna54414; tss_id TSS33620;	0.630595	0.226578	0.0317151
MARVELD1	gene_id MARVELD1; gene_name MARVELD1; p_id P43652; transcript_id NM_031484.3; tss_id TSS25881;	0.630595	0.426716	0.0317938
JPH1	gene_id JPH1; gene_name JPH1; p_id P28390; transcript_id XM_005251274.1; tss_id TSS40618;	0.630595	0.345038	0.0318464
PRPF31	gene_id PRPF31; gene_name PRPF31; p_id P14597; transcript_id XM_006723137.1; tss_id TSS6512;	0.630595	-0.193797	0.0318627
CENPV	gene_id CENPV; gene_name CENPV; p_id P14700; transcript_id NM_181716.2; tss_id TSS61824;	0.630595	-0.180411	0.0319567
AURKAIP1	gene_id AURKAIP1; gene_name AURKAIP1; p_id P50448; transcript_id NM_017900.2; tss_id TSS22572;	0.630595	-0.201138	0.0319572
IGFBP6	gene_id IGFBP6; gene_name IGFBP6; p_id P34536; transcript_id NM_002178.2; tss_id TSS16137;	0.630595	-0.230628	0.032108
AC005592.2	gene_id AC005592.2; gene_name AC005592.2; transcript_id rna26102; tss_id TSS15861;	0.630595	-0.632031	0.0321089
NPIPB5	gene_id NPIPB5; gene_name NPIPB5; p_id P28440; transcript_id NM_001135865.1; tss_id TSS35624;	0.630595	0.77677	0.0321322
GBF1	gene_id GBF1; gene_name GBF1; p_id P23411; transcript_id NM_001199379.1; tss_id TSS21394;	0.630595	0.224744	0.0321795
HTRA2	gene_id HTRA2; gene_name HTRA2; p_id P51389; transcript_id NM_013247.4; tss_id TSS28054;	0.630595	-0.156161	0.0321983
NME4	gene_id NME4; gene_name NME4; p_id P33771; transcript_id NM_001286436.1; tss_id TSS8870;	0.632675	-0.21393	0.0323975
RPSAP58	gene_id RPSAP58; gene_name RPSAP58; transcript_id rna75312; tss_id TSS3869;	0.632675	-0.18587	0.0324049
DYNC2H1	gene_id DYNC2H1; gene_name DYNC2H1; p_id P45792; transcript_id NM_001080463.1; tss_id TSS58788;	0.633509	0.204747	0.032498
ENDOG	gene_id ENDOG; gene_name ENDOG; p_id P13057; transcript_id NM_004435.2; tss_id TSS31346;	0.637749	-0.234586	0.0328384
LOC102724517	gene_id LOC102724517; gene_name LOC102724517; transcript_id rna68272; tss_id TSS50801;	0.637749	0.641109	0.0328645
RNVU1-15	gene_id RNVU1-15; gene_name RNVU1-15; transcript_id rna4632; tss_id TSS45226;	0.637749	-0.342935	0.0329935
DGKE	gene_id DGKE; gene_name DGKE; p_id P52983; transcript_id NM_003647.2; tss_id TSS60319;	0.637749	0.187094	0.0330921
METTL2A	gene_id METTL2A; gene_name METTL2A; p_id P55898; transcript_id NM_181725.3; tss_id TSS23592;	0.637749	-0.174312	0.0331853
GTF3C5	gene_id GTF3C5; gene_name GTF3C5; p_id P3142; transcript_id NM_001286709.1; tss_id TSS52666;	0.637749	-0.191855	0.0331943
EIF4EBP1	gene_id EIF4EBP1; gene_name EIF4EBP1; p_id P54356; transcript_id NM_004095.3; tss_id TSS62148;	0.637749	-0.226976	0.0333023
TTC8	gene_id TTC8; gene_name TTC8; p_id P18040; transcript_id NM_001288783.1; tss_id TSS12402;	0.637749	0.14456	0.0333097
CCDC18	gene_id CCDC18; gene_name CCDC18; p_id P54828; transcript_id XM_006710609.1; tss_id TSS48805;	0.637749	0.160169	0.033378
TBC1D2	gene_id TBC1D2; gene_name TBC1D2; p_id P2664; transcript_id NM_018421.3; tss_id TSS13151;	0.637749	-0.232887	0.0334027
ANO8	gene_id ANO8; gene_name ANO8; p_id P47723; transcript_id NM_020959.2; tss_id TSS13297;	0.637749	0.618702	0.0334189
RAB3IP	gene_id RAB3IP; gene_name RAB3IP; p_id P43929; transcript_id XM_006719227.1; tss_id TSS42617;	0.637749	0.189198	0.0335624
ZNF484	gene_id ZNF484; gene_name ZNF484; p_id P5249; transcript_id NM_001261460.1; tss_id TSS250;	0.637749	0.21828	0.0336889
ATAD3B	gene_id ATAD3B; gene_name ATAD3B; transcript_id rna209; tss_id TSS38353;	0.637749	-0.222744	0.0337043
MGAT4A	gene_id MGAT4A; gene_name MGAT4A; p_id P36274; transcript_id NM_001160154.1; tss_id TSS21951;	0.637749	0.34526	0.0337145
KARS	gene_id KARS; gene_name KARS; p_id P8061; transcript_id NM_001130089.1; tss_id TSS27959;	0.637749	-0.14711	0.0337447
ASPM	gene_id ASPM; gene_name ASPM; p_id P49237; transcript_id NM_018136.4; tss_id TSS16268;	0.637749	0.173275	0.0337448
TMEM230	gene_id TMEM230; gene_name TMEM230; p_id P43261; transcript_id XM_006723561.1; tss_id TSS51525;	0.637749	-0.135074	0.0337979
FAT4	gene_id FAT4; gene_name FAT4; p_id P40811; transcript_id XM_006714304.1; tss_id TSS62054;	0.637749	0.224484	0.0338227
SCYL3	gene_id SCYL3; gene_name SCYL3; p_id P35121; transcript_id NM_181093.3; tss_id TSS27982;	0.637749	0.197265	0.033829
KIFAP3	gene_id KIFAP3; gene_name KIFAP3; p_id P43231; transcript_id NM_001204517.1; tss_id TSS54029;	0.637749	0.119679	0.0338312
NUFIP2	gene_id NUFIP2; gene_name NUFIP2; p_id P3682; transcript_id NM_020772.2; tss_id TSS60162;	0.637749	0.143029	0.0338602
UBN2	gene_id UBN2; gene_name UBN2; transcript_id rna35078; tss_id TSS8701;	0.637749	0.26101	0.0339275
LATS1	gene_id LATS1; gene_name LATS1; p_id P49739; transcript_id NM_004690.3; tss_id TSS36889;	0.637749	0.296082	0.0341391
TAF1C	gene_id TAF1C; gene_name TAF1C; p_id P19048; transcript_id NM_139353.2; tss_id TSS2447;	0.637749	0.611165	0.0342339
MIR22HG	gene_id MIR22HG; gene_name MIR22HG; transcript_id rna66912; tss_id TSS49865;	0.637749	0.279639	0.0343839
LRP6	gene_id LRP6; gene_name LRP6; transcript_id rna52040; tss_id TSS44100;	0.637749	0.141286	0.0343861
C9orf116	gene_id C9orf116; gene_name C9orf116; p_id P40396; transcript_id NM_144654.2; tss_id TSS29806;	0.637749	-0.608203	0.0344258
KRBA2	gene_id KRBA2; gene_name KRBA2; p_id P1572; transcript_id XM_006721443.1; tss_id TSS25838;	0.637749	-0.613855	0.0344279
MARCH2	gene_id MARCH2; gene_name MARCH2; p_id P56012; transcript_id NM_001005415.1; tss_id TSS59625;	0.637749	-0.288437	0.0345235
DKFZP586I1420	gene_id DKFZP586I1420; gene_name DKFZP586I1420; transcript_id rna32424; tss_id TSS51915;	0.637749	0.339825	0.0345265
EEF1G	gene_id EEF1G; gene_name EEF1G; p_id P6955; transcript_id NM_001404.4; tss_id TSS12046;	0.637749	-0.13968	0.0345756
NPHP3-ACAD11	gene_id NPHP3-ACAD11; gene_name NPHP3-ACAD11; transcript_id rna18547; tss_id TSS54539;	0.637749	0.85602	0.0346442
MAP2K2	gene_id MAP2K2; gene_name MAP2K2; p_id P41507; transcript_id NM_030662.3; tss_id TSS32548;	0.637749	-0.261965	0.0346459
SUPT4H1	gene_id SUPT4H1; gene_name SUPT4H1; transcript_id rna70344; tss_id TSS51256;	0.637749	-0.150463	0.0347218
NCK2	gene_id NCK2; gene_name NCK2; p_id P5041; transcript_id NM_003581.4; tss_id TSS34010;	0.637749	-0.192509	0.0347301
FBXW8	gene_id FBXW8; gene_name FBXW8; p_id P5475; transcript_id XM_005253866.1; tss_id TSS39678;	0.637749	0.357029	0.0347514
SNORD28	gene_id SNORD28; gene_name SNORD28; transcript_id rna48661; tss_id TSS45831;	0.637749	0.503003	0.0347683
SNORA51	gene_id SNORA51; gene_name SNORA51; transcript_id rna78725; tss_id TSS35881;	0.637749	0.733842	0.0347983
USP37	gene_id USP37; gene_name USP37; p_id P10933; transcript_id XM_005246720.1; tss_id TSS36949;	0.637749	0.144729	0.034832
CRELD2	gene_id CRELD2; gene_name CRELD2; p_id P23771; transcript_id NM_001135101.2; tss_id TSS42233;	0.637749	-0.206746	0.0350766
ID1	gene_id ID1; gene_name ID1; p_id P49200; transcript_id NM_002165.3; tss_id TSS1039;	0.637749	-0.166382	0.0351376
DLGAP1-AS1	gene_id DLGAP1-AS1; gene_name DLGAP1-AS1; transcript_id rna71948; tss_id TSS45789;	0.637749	-0.705561	0.0351488
STYX	gene_id STYX; gene_name STYX; p_id P39634; transcript_id NM_001130701.1; tss_id TSS61316;	0.637749	0.147363	0.0351738
CAMK1D	gene_id CAMK1D; gene_name CAMK1D; p_id P48249; transcript_id XM_006717483.1; tss_id TSS36291;	0.637749	0.707973	0.0352496
UQCRC1	gene_id UQCRC1; gene_name UQCRC1; p_id P43438; transcript_id NM_003365.2; tss_id TSS54018;	0.637749	-0.163504	0.0353016
PYGB	gene_id PYGB; gene_name PYGB; p_id P33897; transcript_id XM_006723601.1; tss_id TSS53997;	0.637749	-0.115978	0.0353312
TSEN34	gene_id TSEN34; gene_name TSEN34; p_id P47733; transcript_id XM_005278290.2; tss_id TSS20342;	0.637749	-0.176942	0.0354206
SCARNA15	gene_id SCARNA15; gene_name SCARNA15; transcript_id rna62612; tss_id TSS46173;	0.637749	1.02567	0.0354984
SYNJ1	gene_id SYNJ1; gene_name SYNJ1; p_id P42813; transcript_id NM_003895.3; tss_id TSS25623;	0.637749	0.317869	0.0355399
NDUFV1	gene_id NDUFV1; gene_name NDUFV1; p_id P43500; transcript_id NM_001166102.1; tss_id TSS17349;	0.637749	-0.180841	0.0355879
ANKFY1	gene_id ANKFY1; gene_name ANKFY1; p_id P38707; transcript_id NM_016376.3; tss_id TSS56639;	0.637749	0.122077	0.0356132
SMAD4	gene_id SMAD4; gene_name SMAD4; p_id P9190; transcript_id NM_005359.5; tss_id TSS15494;	0.637749	0.150657	0.0357109
ZDHHC17	gene_id ZDHHC17; gene_name ZDHHC17; p_id P13307; transcript_id XM_005268751.1; tss_id TSS14774;	0.637749	0.167201	0.0357261
DNASE1	gene_id DNASE1; gene_name DNASE1; p_id P14804; transcript_id XM_006720854.1; tss_id TSS52552;	0.637749	0.413118	0.0358243
TST	gene_id TST; gene_name TST; p_id P14340; transcript_id NM_003312.5; tss_id TSS33930;	0.637749	-0.242654	0.0358275
WDR45	gene_id WDR45; gene_name WDR45; p_id P56993; transcript_id NM_007075.3; tss_id TSS29969;	0.637749	-0.196764	0.0358283
LOC100288637	gene_id LOC100288637; gene_name LOC100288637; transcript_id rna60624; tss_id TSS61511;	0.637749	0.297006	0.035901
ADAT2	gene_id ADAT2; gene_name ADAT2; p_id P12591; transcript_id NM_001286259.1; tss_id TSS44923;	0.637749	0.269765	0.0359061
CCT6B	gene_id CCT6B; gene_name CCT6B; p_id P32900; transcript_id NM_006584.3; tss_id TSS52936;	0.637749	-0.605361	0.035928
MRPS18B	gene_id MRPS18B; gene_name MRPS18B; p_id P48273; transcript_id XM_005249030.1; tss_id TSS26243;	0.637749	-0.131772	0.0361497
GTF2F1	gene_id GTF2F1; gene_name GTF2F1; p_id P58661; transcript_id NM_002096.2; tss_id TSS59531;	0.637749	-0.183701	0.0361808
KLRG1	gene_id KLRG1; gene_name KLRG1; p_id P31717; transcript_id XM_006719026.1; tss_id TSS25732;	0.637749	0.776261	0.0363337
ZCCHC10	gene_id ZCCHC10; gene_name ZCCHC10; p_id P4; transcript_id NM_017665.1; tss_id TSS17085;	0.637749	0.196627	0.0363855
ERVK13-1	gene_id ERVK13-1; gene_name ERVK13-1; transcript_id rna63686; tss_id TSS50945;	0.637749	0.374179	0.036394
TSSC4	gene_id TSSC4; gene_name TSSC4; p_id P30092; transcript_id XM_005252724.1; tss_id TSS52504;	0.637749	-0.229492	0.0363952
WDR26	gene_id WDR26; gene_name WDR26; p_id P34832; transcript_id NM_025160.6; tss_id TSS22638;	0.637749	0.255786	0.036396
G2E3	gene_id G2E3; gene_name G2E3; p_id P27574; transcript_id XM_005267836.1; tss_id TSS22222;	0.637749	0.151089	0.0364428
FAM64A	gene_id FAM64A; gene_name FAM64A; p_id P57866; transcript_id NM_019013.2; tss_id TSS7545;	0.637749	-0.231474	0.0364671
BLVRB	gene_id BLVRB; gene_name BLVRB; p_id P16554; transcript_id NM_000713.2; tss_id TSS25731;	0.637749	-0.215053	0.0364719
ZNF789	gene_id ZNF789; gene_name ZNF789; p_id P1556; transcript_id XM_006715929.1; tss_id TSS40164;	0.637749	0.271787	0.0366162
TMED3	gene_id TMED3; gene_name TMED3; p_id P25077; transcript_id XM_005254263.2; tss_id TSS14602;	0.637749	-0.136914	0.0366253
RHOA	gene_id RHOA; gene_name RHOA; p_id P55883; transcript_id NM_001664.2; tss_id TSS48533;	0.637749	-0.115285	0.0366379
MYO9A	gene_id MYO9A; gene_name MYO9A; p_id P25950; transcript_id XM_005254404.1; tss_id TSS18961;	0.637749	0.171635	0.0366926
SSU72	gene_id SSU72; gene_name SSU72; p_id P30040; transcript_id NM_014188.2; tss_id TSS54802;	0.637749	-0.173044	0.0368085
MNT	gene_id MNT; gene_name MNT; p_id P10252; transcript_id NM_020310.2; tss_id TSS10994;	0.637749	0.914587	0.0368524
LOC100505771	gene_id LOC100505771; gene_name LOC100505771; transcript_id rna80769; tss_id TSS25039;	0.637749	-0.635134	0.0368978
ZNF431	gene_id ZNF431; gene_name ZNF431; p_id P41088; transcript_id XM_005259794.2; tss_id TSS7921;	0.637749	0.239594	0.0370172
MAN2A2	gene_id MAN2A2; gene_name MAN2A2; p_id P3459; transcript_id XM_006720507.1; tss_id TSS3441;	0.637749	0.314725	0.0370246
RP1	gene_id RP1; gene_name RP1; p_id P2633; transcript_id NM_006269.1; tss_id TSS18074;	0.637749	0.674841	0.0370923
GOLGA6L9	gene_id GOLGA6L9; gene_name GOLGA6L9; p_id P10082; transcript_id XM_006720532.1; tss_id TSS50327;	0.637749	0.447443	0.0371727
RPL4	gene_id RPL4; gene_name RPL4; p_id P30916; transcript_id NM_000968.3; tss_id TSS44564;	0.637749	-0.139152	0.0372104
CEP350	gene_id CEP350; gene_name CEP350; p_id P56795; transcript_id NM_014810.4; tss_id TSS41321;	0.637749	0.141054	0.0372249
AGAP5	gene_id AGAP5; gene_name AGAP5; p_id P36720; transcript_id NM_001144000.1; tss_id TSS57444;	0.637749	0.818727	0.0372419
WDR33	gene_id WDR33; gene_name WDR33; p_id P57026; transcript_id NM_018383.4; tss_id TSS14561;	0.637749	0.139245	0.0373478
ZDHHC3	gene_id ZDHHC3; gene_name ZDHHC3; p_id P23129; transcript_id XM_005265209.1; tss_id TSS26768;	0.637749	-0.125005	0.0373672
MIF	gene_id MIF; gene_name MIF; p_id P22421; transcript_id NM_002415.1; tss_id TSS48503;	0.637749	-0.253472	0.0373771
ARL13B	gene_id ARL13B; gene_name ARL13B; p_id P24007; transcript_id NM_001174151.1; tss_id TSS16374;	0.637749	0.176455	0.0373837
ATRN	gene_id ATRN; gene_name ATRN; p_id P8586; transcript_id NM_001207047.1; tss_id TSS42559;	0.637749	0.144741	0.0375377
ALG1	gene_id ALG1; gene_name ALG1; p_id P12329; transcript_id XM_005255431.1; tss_id TSS19313;	0.637749	-0.125839	0.0376634
PPIL1	gene_id PPIL1; gene_name PPIL1; p_id P57428; transcript_id NM_016059.4; tss_id TSS62578;	0.637749	-0.125518	0.0376976
ILVBL	gene_id ILVBL; gene_name ILVBL; p_id P19461; transcript_id NM_006844.4; tss_id TSS49737;	0.637749	-0.163913	0.0377685
BIRC2	gene_id BIRC2; gene_name BIRC2; p_id P9736; transcript_id NM_001256166.1; tss_id TSS34937;	0.637749	0.116589	0.0379127
CHMP4B	gene_id CHMP4B; gene_name CHMP4B; p_id P49680; transcript_id NM_176812.4; tss_id TSS13147;	0.637749	-0.151918	0.0379538
SECISBP2L	gene_id SECISBP2L; gene_name SECISBP2L; p_id P32075; transcript_id NM_014701.3; tss_id TSS20811;	0.637749	0.194111	0.0379841
MIR181A1HG	gene_id MIR181A1HG; gene_name MIR181A1HG; transcript_id rna7198; tss_id TSS30446;	0.637749	0.539083	0.0379866
TRAPPC5	gene_id TRAPPC5; gene_name TRAPPC5; p_id P45692; transcript_id NM_001042462.1; tss_id TSS25819;	0.637749	-0.319704	0.0380488
MLLT4	gene_id MLLT4; gene_name MLLT4; p_id P29440; transcript_id XM_006715491.1; tss_id TSS976;	0.637749	0.178003	0.0382101
LINC01123	gene_id LINC01123; gene_name LINC01123; transcript_id rna11553; tss_id TSS28552;	0.637749	0.666439	0.0382414
KIAA1024	gene_id KIAA1024; gene_name KIAA1024; p_id P31620; transcript_id NM_015206.2; tss_id TSS45663;	0.637749	0.669376	0.0382781
GID8	gene_id GID8; gene_name GID8; p_id P46271; transcript_id NM_017896.2; tss_id TSS15526;	0.637749	-0.13388	0.038301
MEIS1	gene_id MEIS1; gene_name MEIS1; p_id P9012; transcript_id XM_005264323.1; tss_id TSS5523;	0.637749	0.313184	0.0383045
WBSCR16	gene_id WBSCR16; gene_name WBSCR16; p_id P34773; transcript_id NM_148842.2; tss_id TSS24285;	0.637749	-0.14166	0.0384592
PSMD8	gene_id PSMD8; gene_name PSMD8; p_id P42413; transcript_id NM_002812.4; tss_id TSS30379;	0.637749	-0.196878	0.0384662
KLF8	gene_id KLF8; gene_name KLF8; p_id P38650; transcript_id XM_005261979.1; tss_id TSS50623;	0.637749	0.452412	0.0384888
ATP5B	gene_id ATP5B; gene_name ATP5B; p_id P18106; transcript_id NM_001686.3; tss_id TSS46091;	0.637749	-0.109844	0.0385728
EIF4A3	gene_id EIF4A3; gene_name EIF4A3; p_id P47040; transcript_id NM_014740.3; tss_id TSS34190;	0.637749	-0.124037	0.0385918
TP73-AS1	gene_id TP73-AS1; gene_name TP73-AS1; transcript_id rna397; tss_id TSS58839;	0.637749	0.417672	0.0386054
FAM195A	gene_id FAM195A; gene_name FAM195A; p_id P26527; transcript_id NM_138418.2; tss_id TSS26733;	0.637749	-0.243434	0.0386191
TICRR	gene_id TICRR; gene_name TICRR; p_id P15282; transcript_id NM_152259.3; tss_id TSS3460;	0.637749	0.323876	0.0386261
SH3TC1	gene_id SH3TC1; gene_name SH3TC1; p_id P17889; transcript_id NM_018986.3; tss_id TSS41817;	0.637749	-0.275654	0.0386283
C12orf10	gene_id C12orf10; gene_name C12orf10; p_id P26197; transcript_id NM_021640.3; tss_id TSS10801;	0.637749	-0.25574	0.0386285
GLOD4	gene_id GLOD4; gene_name GLOD4; p_id P30630; transcript_id XM_006721540.1; tss_id TSS7358;	0.637749	-0.141324	0.0386726
SREK1	gene_id SREK1; gene_name SREK1; p_id P34317; transcript_id NM_001077199.2; tss_id TSS20405;	0.637749	0.18063	0.0387953
NDUFAF3	gene_id NDUFAF3; gene_name NDUFAF3; p_id P26989; transcript_id NM_199074.1; tss_id TSS32252;	0.637749	-0.196531	0.0388483
ITPR2	gene_id ITPR2; gene_name ITPR2; p_id P20082; transcript_id NM_002223.2; tss_id TSS46947;	0.637749	0.121907	0.0388531
ZBTB8A	gene_id ZBTB8A; gene_name ZBTB8A; p_id P18986; transcript_id NM_001040441.1; tss_id TSS58746;	0.637749	0.171706	0.0388773
BABAM1	gene_id BABAM1; gene_name BABAM1; p_id P45747; transcript_id NM_001288756.1; tss_id TSS57580;	0.637749	-0.18076	0.0391564
PIKFYVE	gene_id PIKFYVE; gene_name PIKFYVE; p_id P27770; transcript_id NM_001178000.1; tss_id TSS63277;	0.637749	0.145628	0.0391747
GOLGA2P5	gene_id GOLGA2P5; gene_name GOLGA2P5; transcript_id rna54585; tss_id TSS50067;	0.637749	0.596211	0.0391814
PTGES2	gene_id PTGES2; gene_name PTGES2; p_id P25152; transcript_id NM_001256335.1; tss_id TSS17505;	0.637749	-0.168081	0.0391958
NOP16	gene_id NOP16; gene_name NOP16; p_id P15575; transcript_id NM_001256540.1; tss_id TSS30196;	0.637749	-0.139936	0.0392778
RPAP3	gene_id RPAP3; gene_name RPAP3; p_id P33670; transcript_id NM_001146075.1; tss_id TSS57962;	0.637749	0.110554	0.0393304
TRIM14	gene_id TRIM14; gene_name TRIM14; p_id P12284; transcript_id XM_005252323.2; tss_id TSS24511;	0.637749	0.419402	0.0393388
ZNF787	gene_id ZNF787; gene_name ZNF787; p_id P26306; transcript_id NM_001002836.2; tss_id TSS44265;	0.637749	-0.309282	0.0394982
ORAI1	gene_id ORAI1; gene_name ORAI1; p_id P19109; transcript_id NM_032790.3; tss_id TSS7893;	0.637749	-0.312005	0.0396896
RUVBL2	gene_id RUVBL2; gene_name RUVBL2; p_id P19663; transcript_id XM_005258428.1; tss_id TSS51189;	0.637749	-0.219005	0.0397302
CCNL2	gene_id CCNL2; gene_name CCNL2; p_id P34710; transcript_id NM_030937.4; tss_id TSS25983;	0.637749	0.331491	0.0398043
ARHGAP32	gene_id ARHGAP32; gene_name ARHGAP32; p_id P53786; transcript_id NM_001142685.1; tss_id TSS13434;	0.637749	0.224347	0.0399414
TYW5	gene_id TYW5; gene_name TYW5; transcript_id rna13346; tss_id TSS14848;	0.637749	0.191287	0.0401583
NAGA	gene_id NAGA; gene_name NAGA; p_id P27501; transcript_id NM_000262.2; tss_id TSS18568;	0.637749	-0.215872	0.0401586
CTTN	gene_id CTTN; gene_name CTTN; p_id P51027; transcript_id NM_005231.3; tss_id TSS16701;	0.637749	-0.121106	0.0402222
ZZEF1	gene_id ZZEF1; gene_name ZZEF1; p_id P24340; transcript_id NM_015113.3; tss_id TSS61188;	0.637749	0.295607	0.0402461
SAC3D1	gene_id SAC3D1; gene_name SAC3D1; p_id P23059; transcript_id NM_013299.3; tss_id TSS21878;	0.637749	-0.297082	0.0402825
ACOT8	gene_id ACOT8; gene_name ACOT8; p_id P26828; transcript_id NM_005469.3; tss_id TSS16853;	0.637749	-0.278701	0.0403403
HAGHL	gene_id HAGHL; gene_name HAGHL; p_id P53447; transcript_id XM_005255631.2; tss_id TSS5989;	0.637749	-0.435676	0.0403811
MAT2A	gene_id MAT2A; gene_name MAT2A; p_id P53692; transcript_id NM_005911.5; tss_id TSS52347;	0.637749	0.214184	0.0404106
ARGLU1	gene_id ARGLU1; gene_name ARGLU1; transcript_id rna57235; tss_id TSS30420;	0.637749	0.270755	0.0405298
MCTP2	gene_id MCTP2; gene_name MCTP2; p_id P29583; transcript_id XM_005254958.1; tss_id TSS34159;	0.637749	0.157422	0.0405421
RRM1	gene_id RRM1; gene_name RRM1; p_id P14548; transcript_id NM_001033.3; tss_id TSS51563;	0.637749	-0.10471	0.0405471
DPCD	gene_id DPCD; gene_name DPCD; p_id P19394; transcript_id XM_006717745.1; tss_id TSS15920;	0.637749	-0.232336	0.0405896
EIF3K	gene_id EIF3K; gene_name EIF3K; p_id P42226; transcript_id NM_013234.2; tss_id TSS56569;	0.637749	-0.157432	0.0405993
EFCAB7	gene_id EFCAB7; gene_name EFCAB7; p_id P54784; transcript_id NM_032437.2; tss_id TSS35339;	0.637749	0.227832	0.0406091
PSMD4	gene_id PSMD4; gene_name PSMD4; p_id P30284; transcript_id XM_005245354.1; tss_id TSS21888;	0.637749	-0.167706	0.0406337
CTNNBL1	gene_id CTNNBL1; gene_name CTNNBL1; p_id P12784; transcript_id NM_030877.4; tss_id TSS12137;	0.637749	-0.142672	0.0406571
ANO4	gene_id ANO4; gene_name ANO4; p_id P21478; transcript_id NM_001286615.1; tss_id TSS22084;	0.637749	-0.462542	0.0406637
UNK	gene_id UNK; gene_name UNK; transcript_id rna71165; tss_id TSS17586;	0.637749	-0.23423	0.0407031
C6orf163	gene_id C6orf163; gene_name C6orf163; p_id P10015; transcript_id XM_006715370.1; tss_id TSS33224;	0.637749	0.779561	0.0408547
MDM1	gene_id MDM1; gene_name MDM1; p_id P52988; transcript_id XM_005269027.1; tss_id TSS29834;	0.637749	0.213809	0.0408763
ATP6V0C	gene_id ATP6V0C; gene_name ATP6V0C; p_id P9800; transcript_id NM_001198569.1; tss_id TSS23765;	0.637749	-0.497029	0.04094
RP11-135J2.4	gene_id RP11-135J2.4; gene_name RP11-135J2.4; transcript_id rna7957; tss_id TSS25977;	0.637749	1.14825	0.0410771
MIPOL1	gene_id MIPOL1; gene_name MIPOL1; p_id P44522; transcript_id NM_001195296.1; tss_id TSS41306;	0.637749	0.175915	0.0411119
UBAC1	gene_id UBAC1; gene_name UBAC1; p_id P46152; transcript_id NM_016172.2; tss_id TSS60801;	0.637749	-0.176627	0.0411139
PTAR1	gene_id PTAR1; gene_name PTAR1; p_id P11042; transcript_id NM_001099666.1; tss_id TSS15630;	0.637749	0.130694	0.0412172
MED13	gene_id MED13; gene_name MED13; p_id P59306; transcript_id NM_005121.2; tss_id TSS14043;	0.637749	0.135618	0.0413378
COX8A	gene_id COX8A; gene_name COX8A; p_id P42403; transcript_id NM_004074.2; tss_id TSS25867;	0.637749	-0.207368	0.0413493
GOLGA4	gene_id GOLGA4; gene_name GOLGA4; p_id P19133; transcript_id NM_001172713.1; tss_id TSS16226;	0.637749	0.241669	0.0413589
RPL19	gene_id RPL19; gene_name RPL19; p_id P22002; transcript_id NM_000981.3; tss_id TSS30531;	0.637749	-0.135893	0.041363
EGFR	gene_id EGFR; gene_name EGFR; p_id P4659; transcript_id NM_201283.1; tss_id TSS16569;	0.637749	0.285068	0.0413699
OSBPL7	gene_id OSBPL7; gene_name OSBPL7; p_id P53754; transcript_id NM_145798.2; tss_id TSS46254;	0.637749	0.840765	0.041397
C4orf29	gene_id C4orf29; gene_name C4orf29; p_id P58617; transcript_id XM_005263238.2; tss_id TSS61391;	0.637749	0.192364	0.041459
NABP2	gene_id NABP2; gene_name NABP2; p_id P15319; transcript_id XM_005269149.2; tss_id TSS30012;	0.637749	-0.199988	0.0415073
POLR1A	gene_id POLR1A; gene_name POLR1A; p_id P58121; transcript_id NM_015425.3; tss_id TSS18323;	0.637749	0.210814	0.0415385
NDUFS6	gene_id NDUFS6; gene_name NDUFS6; p_id P35293; transcript_id NM_004553.4; tss_id TSS45529;	0.637749	-0.176286	0.0415385
HSD17B10	gene_id HSD17B10; gene_name HSD17B10; p_id P53922; transcript_id NM_004493.2; tss_id TSS33144;	0.637749	-0.165127	0.0415426
SYT1	gene_id SYT1; gene_name SYT1; p_id P1205; transcript_id NM_001135805.1; tss_id TSS41108;	0.637749	-0.395581	0.0416421
BMS1P4	gene_id BMS1P4; gene_name BMS1P4; transcript_id rna44423; tss_id TSS41285;	0.637749	0.461052	0.0416495
KIAA1147	gene_id KIAA1147; gene_name KIAA1147; transcript_id rna35145; tss_id TSS20632;	0.637749	0.166874	0.0417825
PITHD1	gene_id PITHD1; gene_name PITHD1; p_id P23930; transcript_id NM_020362.4; tss_id TSS22668;	0.637749	-0.153081	0.0418287
EFTUD2	gene_id EFTUD2; gene_name EFTUD2; p_id P466; transcript_id NM_004247.3; tss_id TSS57217;	0.637749	-0.113056	0.0418795
SMC5-AS1	gene_id SMC5-AS1; gene_name SMC5-AS1; transcript_id rna39998; tss_id TSS4540;	0.637749	-0.806062	0.0418881
PAXBP1	gene_id PAXBP1; gene_name PAXBP1; transcript_id rna81262; tss_id TSS2845;	0.637749	0.175093	0.0418899
DCAF11	gene_id DCAF11; gene_name DCAF11; p_id P45505; transcript_id NM_001163484.1; tss_id TSS23495;	0.637749	-0.188918	0.0418965
B3GALTL	gene_id B3GALTL; gene_name B3GALTL; p_id P41132; transcript_id NM_194318.3; tss_id TSS60552;	0.637749	0.182936	0.0419521
GTF2A1	gene_id GTF2A1; gene_name GTF2A1; p_id P6723; transcript_id NM_201595.2; tss_id TSS46893;	0.637749	0.151276	0.0420208
PRDX1	gene_id PRDX1; gene_name PRDX1; p_id P24069; transcript_id NM_181697.2; tss_id TSS52783;	0.637749	-0.151142	0.0420606
FAM46B	gene_id FAM46B; gene_name FAM46B; p_id P42280; transcript_id NM_052943.3; tss_id TSS37460;	0.637749	-0.261094	0.042076
GPN1	gene_id GPN1; gene_name GPN1; p_id P43603; transcript_id NM_001145049.1; tss_id TSS58053;	0.637749	-0.107432	0.0420885
MATN3	gene_id MATN3; gene_name MATN3; p_id P25792; transcript_id NM_002381.4; tss_id TSS29102;	0.637749	0.438869	0.0421205
UBL4A	gene_id UBL4A; gene_name UBL4A; p_id P50839; transcript_id NM_014235.4; tss_id TSS43577;	0.637749	-0.169861	0.0421969
TUBB6	gene_id TUBB6; gene_name TUBB6; p_id P36861; transcript_id XM_005258159.2; tss_id TSS43867;	0.637749	-0.167233	0.0422117
FAM76B	gene_id FAM76B; gene_name FAM76B; p_id P35902; transcript_id NM_144664.4; tss_id TSS55981;	0.637749	0.180082	0.0422382
TM9SF1	gene_id TM9SF1; gene_name TM9SF1; p_id P15587; transcript_id NM_006405.6; tss_id TSS17572;	0.637749	-0.113569	0.0422487
TNRC6A	gene_id TNRC6A; gene_name TNRC6A; p_id P10004; transcript_id XM_005255254.1; tss_id TSS25179;	0.637749	0.198791	0.0422645
HADHB	gene_id HADHB; gene_name HADHB; p_id P22841; transcript_id NM_001281513.1; tss_id TSS4134;	0.637749	-0.105533	0.0422826
ELP6	gene_id ELP6; gene_name ELP6; p_id P55333; transcript_id XM_005265241.1; tss_id TSS63567;	0.637749	-0.152575	0.0422859
SSR2	gene_id SSR2; gene_name SSR2; p_id P16777; transcript_id NM_003145.3; tss_id TSS1593;	0.637749	-0.133702	0.042467
TUBA1B	gene_id TUBA1B; gene_name TUBA1B; p_id P3838; transcript_id NM_006082.2; tss_id TSS41126;	0.637749	-0.22029	0.0425487
MYSM1	gene_id MYSM1; gene_name MYSM1; p_id P34935; transcript_id XM_006710314.1; tss_id TSS6030;	0.637749	0.339351	0.0425684
ARRDC3-AS1	gene_id ARRDC3-AS1; gene_name ARRDC3-AS1; transcript_id rna24956; tss_id TSS26307;	0.637749	0.757719	0.0426312
IFT43	gene_id IFT43; gene_name IFT43; p_id P36722; transcript_id NM_001255995.1; tss_id TSS17579;	0.637749	-0.285638	0.0426716
ZNF417	gene_id ZNF417; gene_name ZNF417; p_id P36789; transcript_id NM_152475.2; tss_id TSS5872;	0.637749	0.256096	0.0426721
SCMH1	gene_id SCMH1; gene_name SCMH1; p_id P29731; transcript_id NM_001172222.1; tss_id TSS10985;	0.637749	0.21677	0.0427064
HSPA12A	gene_id HSPA12A; gene_name HSPA12A; p_id P25357; transcript_id NM_025015.2; tss_id TSS5466;	0.637749	0.304076	0.0427893
PTBP2	gene_id PTBP2; gene_name PTBP2; p_id P28371; transcript_id XM_005271084.1; tss_id TSS13829;	0.637749	0.256812	0.0429674
ARL8A	gene_id ARL8A; gene_name ARL8A; p_id P4079; transcript_id NM_138795.3; tss_id TSS63471;	0.637749	-0.208893	0.0430167
TTF2	gene_id TTF2; gene_name TTF2; p_id P11777; transcript_id XM_006710979.1; tss_id TSS46363;	0.637749	0.202658	0.0430516
CRYBG3	gene_id CRYBG3; gene_name CRYBG3; transcript_id rna17557; tss_id TSS40469;	0.637749	0.149614	0.0431297
ZNF8	gene_id ZNF8; gene_name ZNF8; p_id P42274; transcript_id NM_021089.2; tss_id TSS53193;	0.637749	-0.25297	0.0431634
DNASE2	gene_id DNASE2; gene_name DNASE2; p_id P39999; transcript_id NM_001375.2; tss_id TSS44048;	0.637749	-0.203228	0.0431918
THSD4	gene_id THSD4; gene_name THSD4; p_id P30564; transcript_id XM_006720692.1; tss_id TSS52463;	0.637749	0.248353	0.0432423
SLC25A16	gene_id SLC25A16; gene_name SLC25A16; p_id P56568; transcript_id NM_152707.3; tss_id TSS51386;	0.637749	0.216149	0.0432822
APBB3	gene_id APBB3; gene_name APBB3; p_id P34044; transcript_id NM_133172.2; tss_id TSS29119;	0.637749	-0.400582	0.0433496
DENND2D	gene_id DENND2D; gene_name DENND2D; p_id P17539; transcript_id NM_024901.4; tss_id TSS46234;	0.637749	-0.297295	0.0434207
ZDHHC21	gene_id ZDHHC21; gene_name ZDHHC21; p_id P32019; transcript_id XM_006716762.1; tss_id TSS23991;	0.637749	0.195938	0.0434953
FBXO25	gene_id FBXO25; gene_name FBXO25; p_id P34764; transcript_id NM_183421.1; tss_id TSS22151;	0.637749	-0.179766	0.0435605
PHIP	gene_id PHIP; gene_name PHIP; p_id P43237; transcript_id NM_017934.5; tss_id TSS29998;	0.637749	0.133172	0.043652
HAX1	gene_id HAX1; gene_name HAX1; p_id P54611; transcript_id NM_006118.3; tss_id TSS55396;	0.637749	-0.15863	0.04366
ATF6B	gene_id ATF6B; gene_name ATF6B; p_id P41526; transcript_id NM_004381.4; tss_id TSS45760;	0.637749	0.312005	0.0436735
MYO1D	gene_id MYO1D; gene_name MYO1D; p_id P5435; transcript_id NM_015194.1; tss_id TSS18364;	0.637749	0.22946	0.0437028
C1orf123	gene_id C1orf123; gene_name C1orf123; p_id P38275; transcript_id NM_017887.1; tss_id TSS17740;	0.637749	-0.171366	0.0438446
CCDC85C	gene_id CCDC85C; gene_name CCDC85C; p_id P38754; transcript_id NM_001144995.1; tss_id TSS22984;	0.637749	-0.238675	0.0438473
FBXL4	gene_id FBXL4; gene_name FBXL4; transcript_id rna30228; tss_id TSS28541;	0.637749	0.171641	0.0438613
MLF2	gene_id MLF2; gene_name MLF2; p_id P47202; transcript_id NM_005439.2; tss_id TSS11395;	0.637749	-0.120705	0.0438942
WASF1	gene_id WASF1; gene_name WASF1; p_id P12204; transcript_id XM_005267208.1; tss_id TSS19276;	0.637749	0.42348	0.0439039
KRT85	gene_id KRT85; gene_name KRT85; p_id P18912; transcript_id NM_002283.3; tss_id TSS36756;	0.637749	-1.54398	0.0439854
PLA2G16	gene_id PLA2G16; gene_name PLA2G16; p_id P39384; transcript_id NM_007069.3; tss_id TSS48743;	0.637749	-0.378048	0.0439998
MGAT1	gene_id MGAT1; gene_name MGAT1; p_id P51279; transcript_id XM_006714866.1; tss_id TSS28825;	0.637749	-0.143076	0.0440616
SETD5	gene_id SETD5; gene_name SETD5; p_id P20348; transcript_id XM_006713241.1; tss_id TSS16116;	0.637749	0.242741	0.0440628
RBFOX2	gene_id RBFOX2; gene_name RBFOX2; p_id P47815; transcript_id NM_001031695.2; tss_id TSS59536;	0.637749	0.122612	0.0441008
TLDC1	gene_id TLDC1; gene_name TLDC1; p_id P7060; transcript_id NM_020947.3; tss_id TSS24959;	0.637749	-0.100631	0.0442359
SERPINF2	gene_id SERPINF2; gene_name SERPINF2; p_id P18958; transcript_id XM_005256698.2; tss_id TSS17794;	0.637749	-0.753935	0.0442961
SNORD87	gene_id SNORD87; gene_name SNORD87; transcript_id rna37227; tss_id TSS18186;	0.637749	0.65576	0.0442974
EIF4A2	gene_id EIF4A2; gene_name EIF4A2; p_id P4661; transcript_id NM_001967.3; tss_id TSS44085;	0.637749	0.200641	0.0444479
SNORA44	gene_id SNORA44; gene_name SNORA44; transcript_id rna1637; tss_id TSS56562;	0.637749	0.449669	0.0445628
KNTC1	gene_id KNTC1; gene_name KNTC1; transcript_id rna55456; tss_id TSS60491;	0.637749	0.110084	0.0446022
ZNF543	gene_id ZNF543; gene_name ZNF543; p_id P45291; transcript_id NM_213598.3; tss_id TSS50369;	0.637749	0.233952	0.0446715
KCNN4	gene_id KCNN4; gene_name KCNN4; p_id P1881; transcript_id NM_002250.2; tss_id TSS56580;	0.637749	-0.195577	0.044694
ECH1	gene_id ECH1; gene_name ECH1; p_id P28724; transcript_id NM_001398.2; tss_id TSS50287;	0.637749	-0.208727	0.0447036
C12orf45	gene_id C12orf45; gene_name C12orf45; p_id P56601; transcript_id NM_152318.2; tss_id TSS22826;	0.637749	-0.229589	0.0447113
EZH2	gene_id EZH2; gene_name EZH2; p_id P7656; transcript_id NM_001203247.1; tss_id TSS2653;	0.637749	0.167395	0.0447195
ZNF493	gene_id ZNF493; gene_name ZNF493; p_id P24458; transcript_id XM_006722730.1; tss_id TSS43225;	0.637749	0.312061	0.0448167
LOC100507554	gene_id LOC100507554; gene_name LOC100507554; transcript_id rna13914; tss_id TSS29640;	0.637749	0.614198	0.0448721
RAN	gene_id RAN; gene_name RAN; p_id P54913; transcript_id NM_006325.3; tss_id TSS7652;	0.637749	-0.111954	0.0449034
TCEB2	gene_id TCEB2; gene_name TCEB2; p_id P47865; transcript_id NM_207013.2; tss_id TSS30932;	0.637749	-0.230524	0.0449786
TNK1	gene_id TNK1; gene_name TNK1; p_id P23119; transcript_id NM_003985.4; tss_id TSS44116;	0.637749	0.439108	0.0450086
NDUFS8	gene_id NDUFS8; gene_name NDUFS8; p_id P8484; transcript_id NM_002496.3; tss_id TSS43526;	0.637749	-0.183075	0.0450643
NBEA	gene_id NBEA; gene_name NBEA; p_id P35276; transcript_id NM_015678.4; tss_id TSS33755;	0.637749	0.389409	0.0451194
RAC1	gene_id RAC1; gene_name RAC1; p_id P8149; transcript_id NM_018890.3; tss_id TSS52167;	0.637749	-0.0973713	0.0451257
TMEM180	gene_id TMEM180; gene_name TMEM180; p_id P8664; transcript_id XM_006717974.1; tss_id TSS44693;	0.637749	0.376633	0.0451813
GRPEL1	gene_id GRPEL1; gene_name GRPEL1; p_id P26236; transcript_id NM_025196.2; tss_id TSS59238;	0.637749	-0.106001	0.0452956
LOC100996909	gene_id LOC100996909; gene_name LOC100996909; p_id P44126; transcript_id XM_006712158.1; tss_id TSS27984;	0.637749	-1.07904	0.0453271
CYP1A1	gene_id CYP1A1; gene_name CYP1A1; p_id P50353; transcript_id XM_005254185.1; tss_id TSS15055;	0.637749	0.693852	0.0453618
OAZ2	gene_id OAZ2; gene_name OAZ2; p_id P49646; transcript_id NM_002537.2; tss_id TSS40233;	0.637749	-0.135757	0.0454302
AVEN	gene_id AVEN; gene_name AVEN; p_id P4341; transcript_id NM_020371.2; tss_id TSS63354;	0.637749	-0.131873	0.0454802
ARL14EP	gene_id ARL14EP; gene_name ARL14EP; p_id P13463; transcript_id NM_152316.1; tss_id TSS12998;	0.637749	0.123921	0.0458025
HDDC2	gene_id HDDC2; gene_name HDDC2; p_id P30872; transcript_id NM_016063.2; tss_id TSS12962;	0.637749	-0.120508	0.0458722
CRIM1	gene_id CRIM1; gene_name CRIM1; p_id P48824; transcript_id NM_016441.2; tss_id TSS47525;	0.637749	0.137222	0.045878
NFATC2IP	gene_id NFATC2IP; gene_name NFATC2IP; p_id P48840; transcript_id NM_032815.3; tss_id TSS48278;	0.637749	0.152251	0.0459055
MEN1	gene_id MEN1; gene_name MEN1; p_id P28980; transcript_id NM_130800.2; tss_id TSS42691;	0.637749	0.34452	0.046123
PGK1	gene_id PGK1; gene_name PGK1; p_id P57183; transcript_id NM_000291.3; tss_id TSS55217;	0.637749	-0.102785	0.0461631
KTN1	gene_id KTN1; gene_name KTN1; transcript_id rna58477; tss_id TSS29764;	0.637749	0.124901	0.0461777
OIP5	gene_id OIP5; gene_name OIP5; p_id P24272; transcript_id NM_007280.1; tss_id TSS18733;	0.637749	-0.177589	0.0462278
SNORD14C	gene_id SNORD14C; gene_name SNORD14C; transcript_id rna51020; tss_id TSS38651;	0.637749	0.499129	0.0462984
ADPRHL2	gene_id ADPRHL2; gene_name ADPRHL2; p_id P15712; transcript_id NM_017825.2; tss_id TSS3110;	0.637749	-0.21593	0.046426
ZNF530	gene_id ZNF530; gene_name ZNF530; p_id P52728; transcript_id NM_020880.3; tss_id TSS28489;	0.637749	-0.286931	0.0464567
ZBTB1	gene_id ZBTB1; gene_name ZBTB1; p_id P27741; transcript_id NM_014950.2; tss_id TSS40989;	0.637749	0.13539	0.0465926
BTBD6	gene_id BTBD6; gene_name BTBD6; p_id P13502; transcript_id NM_033271.2; tss_id TSS39333;	0.637749	-0.157222	0.0466057
SLC41A1	gene_id SLC41A1; gene_name SLC41A1; p_id P6903; transcript_id XM_005245069.1; tss_id TSS2301;	0.637749	0.432933	0.0466609
YTHDC2	gene_id YTHDC2; gene_name YTHDC2; transcript_id rna25252; tss_id TSS54452;	0.637749	0.155595	0.0467258
XRCC6	gene_id XRCC6; gene_name XRCC6; p_id P5929; transcript_id NM_001469.4; tss_id TSS46002;	0.637749	-0.113909	0.0468088
MICALCL	gene_id MICALCL; gene_name MICALCL; p_id P4721; transcript_id NM_032867.2; tss_id TSS49863;	0.637749	0.732796	0.0468248
ATP5G1	gene_id ATP5G1; gene_name ATP5G1; p_id P15799; transcript_id NM_001002027.1; tss_id TSS36751;	0.637749	-0.137987	0.0469018
TINAGL1	gene_id TINAGL1; gene_name TINAGL1; p_id P4737; transcript_id NM_001204414.1; tss_id TSS23441;	0.637749	-0.189062	0.0469481
LAMB1	gene_id LAMB1; gene_name LAMB1; p_id P28780; transcript_id NM_002291.2; tss_id TSS59344;	0.637749	0.117989	0.046992
TAS2R20	gene_id TAS2R20; gene_name TAS2R20; p_id P9934; transcript_id NM_176889.2; tss_id TSS54400;	0.637749	0.742083	0.0469986
RBL2	gene_id RBL2; gene_name RBL2; p_id P42368; transcript_id NM_005611.3; tss_id TSS8728;	0.637749	0.094152	0.0470304
TET2	gene_id TET2; gene_name TET2; p_id P20467; transcript_id NM_017628.4; tss_id TSS2595;	0.637749	0.192397	0.0470717
RIF1	gene_id RIF1; gene_name RIF1; p_id P17056; transcript_id NM_001177663.1; tss_id TSS59507;	0.637749	0.171328	0.0470723
RERE	gene_id RERE; gene_name RERE; p_id P45465; transcript_id NM_001042682.1; tss_id TSS7844;	0.637749	0.326298	0.0471382
PURA	gene_id PURA; gene_name PURA; p_id P45640; transcript_id NM_005859.4; tss_id TSS5757;	0.637749	0.158167	0.047159
TMEM63A	gene_id TMEM63A; gene_name TMEM63A; p_id P3541; transcript_id NM_014698.2; tss_id TSS12854;	0.637749	0.29798	0.0471752
KDM2A	gene_id KDM2A; gene_name KDM2A; p_id P3010; transcript_id XM_006718479.1; tss_id TSS54730;	0.637749	0.281464	0.0471887
OSCP1	gene_id OSCP1; gene_name OSCP1; p_id P34843; transcript_id NM_145047.4; tss_id TSS43699;	0.637749	-0.317163	0.047204
MRPS22	gene_id MRPS22; gene_name MRPS22; p_id P12471; transcript_id XM_006713703.1; tss_id TSS4128;	0.637749	-0.119172	0.0472488
C11orf83	gene_id C11orf83; gene_name C11orf83; p_id P21091; transcript_id NM_001085372.2; tss_id TSS50420;	0.637749	-0.247083	0.0474125
GPANK1	gene_id GPANK1; gene_name GPANK1; p_id P28698; transcript_id NM_033177.3; tss_id TSS13866;	0.637749	-0.20899	0.0474515
PER3	gene_id PER3; gene_name PER3; p_id P37069; transcript_id XM_005263527.2; tss_id TSS62934;	0.637749	0.61318	0.0474659
ZNF573	gene_id ZNF573; gene_name ZNF573; p_id P49300; transcript_id NM_152360.3; tss_id TSS42501;	0.637749	0.347568	0.0474801
OBFC1	gene_id OBFC1; gene_name OBFC1; p_id P55751; transcript_id XM_006717976.1; tss_id TSS16487;	0.637749	-0.162155	0.0475883
SECTM1	gene_id SECTM1; gene_name SECTM1; p_id P50460; transcript_id NM_003004.2; tss_id TSS43549;	0.637749	-0.318258	0.0476313
LARP1	gene_id LARP1; gene_name LARP1; p_id P50190; transcript_id XM_005268407.2; tss_id TSS27351;	0.637749	0.179753	0.0476488
GAREM	gene_id GAREM; gene_name GAREM; p_id P2102; transcript_id NM_022751.2; tss_id TSS20618;	0.637749	0.243344	0.0477581
COPS4	gene_id COPS4; gene_name COPS4; p_id P9742; transcript_id NM_001258006.1; tss_id TSS53307;	0.637749	-0.106352	0.0477638
EEPD1	gene_id EEPD1; gene_name EEPD1; p_id P21735; transcript_id NM_030636.2; tss_id TSS39983;	0.637749	-0.960067	0.0477807
IST1	gene_id IST1; gene_name IST1; p_id P15519; transcript_id NM_001270976.1; tss_id TSS4870;	0.637749	-0.095036	0.047904
CEP290	gene_id CEP290; gene_name CEP290; p_id P48528; transcript_id NM_025114.3; tss_id TSS37197;	0.637749	0.241237	0.0479162
CPT1A	gene_id CPT1A; gene_name CPT1A; p_id P22876; transcript_id XM_005273763.1; tss_id TSS30959;	0.637749	-0.151945	0.0479327
ZSCAN29	gene_id ZSCAN29; gene_name ZSCAN29; p_id P3016; transcript_id NM_152455.3; tss_id TSS11840;	0.637749	0.182141	0.0479429
PSMB7	gene_id PSMB7; gene_name PSMB7; p_id P26776; transcript_id NM_002799.3; tss_id TSS49147;	0.637749	-0.132282	0.0479929
SOX7	gene_id SOX7; gene_name SOX7; p_id P31384; transcript_id NM_031439.3; tss_id TSS60376;	0.637749	0.664579	0.0479968
FAM13B	gene_id FAM13B; gene_name FAM13B; p_id P21900; transcript_id NM_001101800.1; tss_id TSS56066;	0.637749	0.19685	0.0480926
CRIP2	gene_id CRIP2; gene_name CRIP2; transcript_id rna60255; tss_id TSS32444;	0.637749	-0.27137	0.0480949
PCNX	gene_id PCNX; gene_name PCNX; p_id P12754; transcript_id NM_014982.2; tss_id TSS43697;	0.637749	0.125941	0.048121
ZNF169	gene_id ZNF169; gene_name ZNF169; p_id P1539; transcript_id NM_194320.2; tss_id TSS15092;	0.637749	0.369698	0.0482295
INTS4	gene_id INTS4; gene_name INTS4; p_id P15993; transcript_id NM_033547.3; tss_id TSS18198;	0.637749	-0.156987	0.0482491
DYRK1A	gene_id DYRK1A; gene_name DYRK1A; p_id P29819; transcript_id XM_006723977.1; tss_id TSS46764;	0.637749	0.139587	0.04826
TRIOBP	gene_id TRIOBP; gene_name TRIOBP; p_id P31753; transcript_id NM_001039141.2; tss_id TSS45091;	0.637749	-0.181049	0.0482839
MCCC1	gene_id MCCC1; gene_name MCCC1; p_id P9860; transcript_id XM_006713702.1; tss_id TSS10544;	0.637749	-0.155853	0.04836
NTPCR	gene_id NTPCR; gene_name NTPCR; p_id P8710; transcript_id XM_005273311.1; tss_id TSS27223;	0.637749	-0.168587	0.0483924
MMP14	gene_id MMP14; gene_name MMP14; p_id P42881; transcript_id NM_004995.3; tss_id TSS40587;	0.637749	0.118916	0.0484182
RP5-914P20.5	gene_id RP5-914P20.5; gene_name RP5-914P20.5; transcript_id rna80359; tss_id TSS18748;	0.637749	-0.645391	0.0484374
NDUFA9	gene_id NDUFA9; gene_name NDUFA9; p_id P1753; transcript_id NM_005002.4; tss_id TSS53875;	0.637749	-0.127076	0.0484528
TBC1D32	gene_id TBC1D32; gene_name TBC1D32; transcript_id rna30623; tss_id TSS27899;	0.637749	0.269269	0.0485794
DUSP18	gene_id DUSP18; gene_name DUSP18; p_id P34955; transcript_id NM_152511.3; tss_id TSS23378;	0.637749	-0.325857	0.048595
ANXA8L1	gene_id ANXA8L1; gene_name ANXA8L1; p_id P50671; transcript_id NM_001278923.1; tss_id TSS50778;	0.637749	-0.18479	0.048625
ZFYVE16	gene_id ZFYVE16; gene_name ZFYVE16; p_id P22160; transcript_id XM_005248632.2; tss_id TSS34687;	0.637749	0.114501	0.0486889
YME1L1	gene_id YME1L1; gene_name YME1L1; p_id P2798; transcript_id NM_139312.2; tss_id TSS14478;	0.637749	-0.0980174	0.0487451
SAMM50	gene_id SAMM50; gene_name SAMM50; p_id P45756; transcript_id NM_015380.4; tss_id TSS17177;	0.637749	-0.12732	0.048761
PROSER1	gene_id PROSER1; gene_name PROSER1; p_id P33896; transcript_id NM_025138.4; tss_id TSS8437;	0.637749	0.366119	0.0487726
NCKIPSD	gene_id NCKIPSD; gene_name NCKIPSD; p_id P37312; transcript_id NM_184231.2; tss_id TSS21757;	0.637749	0.408953	0.0487871
ISOC2	gene_id ISOC2; gene_name ISOC2; p_id P10183; transcript_id NM_024710.2; tss_id TSS10611;	0.637749	-0.266531	0.0488586
PNKP	gene_id PNKP; gene_name PNKP; p_id P22570; transcript_id NM_007254.3; tss_id TSS42887;	0.637749	-0.268113	0.0488706
FCHO2	gene_id FCHO2; gene_name FCHO2; p_id P20989; transcript_id NM_001146032.1; tss_id TSS48141;	0.637749	0.288198	0.0490494
DUSP23	gene_id DUSP23; gene_name DUSP23; p_id P50888; transcript_id XM_005245289.1; tss_id TSS4229;	0.637749	-0.205095	0.0490588
SNORD76	gene_id SNORD76; gene_name SNORD76; transcript_id rna6753; tss_id TSS26047;	0.637749	0.281386	0.049095
SLIT2	gene_id SLIT2; gene_name SLIT2; p_id P12826; transcript_id XM_006713986.1; tss_id TSS51045;	0.637749	0.329581	0.0491047
MRPL9	gene_id MRPL9; gene_name MRPL9; p_id P5809; transcript_id XM_005245455.1; tss_id TSS15900;	0.637749	-0.110206	0.0491222
PXMP2	gene_id PXMP2; gene_name PXMP2; p_id P28380; transcript_id NM_018663.2; tss_id TSS43214;	0.637749	-0.235637	0.0491283
RTFDC1	gene_id RTFDC1; gene_name RTFDC1; p_id P11774; transcript_id NM_001283037.1; tss_id TSS5580;	0.637749	-0.128927	0.0491371
ZNF318	gene_id ZNF318; gene_name ZNF318; p_id P25365; transcript_id NM_014345.2; tss_id TSS53315;	0.637749	0.258457	0.0491822
PIH1D1	gene_id PIH1D1; gene_name PIH1D1; p_id P21846; transcript_id NM_017916.2; tss_id TSS30660;	0.637749	-0.18172	0.0492034
ZNF549	gene_id ZNF549; gene_name ZNF549; p_id P12235; transcript_id XM_006723128.1; tss_id TSS28402;	0.637749	-0.281553	0.0492713
STARD5	gene_id STARD5; gene_name STARD5; p_id P3050; transcript_id NM_181900.2; tss_id TSS36269;	0.637749	-0.613061	0.0492813
NFAT5	gene_id NFAT5; gene_name NFAT5; p_id P29380; transcript_id NM_173214.2; tss_id TSS19247;	0.637749	0.402997	0.0493691
IFT46	gene_id IFT46; gene_name IFT46; p_id P37271; transcript_id NM_001168618.1; tss_id TSS681;	0.637749	-0.233025	0.0493731
SKAP2	gene_id SKAP2; gene_name SKAP2; p_id P20063; transcript_id XM_005249901.1; tss_id TSS6683;	0.637749	0.239616	0.0494169
ZNF519	gene_id ZNF519; gene_name ZNF519; transcript_id rna72204; tss_id TSS34809;	0.637749	0.284673	0.0494178
DLGAP4	gene_id DLGAP4; gene_name DLGAP4; p_id P34692; transcript_id NM_014902.4; tss_id TSS50844;	0.637749	0.60705	0.0494302
SAMD5	gene_id SAMD5; gene_name SAMD5; p_id P43123; transcript_id NM_001030060.2; tss_id TSS42555;	0.637749	0.197725	0.0495122
KIAA0355	gene_id KIAA0355; gene_name KIAA0355; p_id P54034; transcript_id NM_014686.3; tss_id TSS53054;	0.637749	0.239386	0.0495311
ZMYM4	gene_id ZMYM4; gene_name ZMYM4; transcript_id rna1952; tss_id TSS30093;	0.637749	0.118771	0.0495715
ABT1	gene_id ABT1; gene_name ABT1; p_id P44169; transcript_id NM_013375.3; tss_id TSS47041;	0.637749	-0.172174	0.0496158
PAQR6	gene_id PAQR6; gene_name PAQR6; p_id P8905; transcript_id NM_001272108.1; tss_id TSS26344;	0.637749	0.730851	0.0496375
ATP7B	gene_id ATP7B; gene_name ATP7B; transcript_id rna56670; tss_id TSS46624;	0.637749	0.35163	0.0497006
PEX11A	gene_id PEX11A; gene_name PEX11A; p_id P45245; transcript_id NM_001271572.1; tss_id TSS58330;	0.637749	-0.245597	0.0498481
PGAM5	gene_id PGAM5; gene_name PGAM5; p_id P2940; transcript_id NM_001170544.1; tss_id TSS45518;	0.637749	-0.138705	0.0498587
PLEKHJ1	gene_id PLEKHJ1; gene_name PLEKHJ1; p_id P19522; transcript_id XM_006722784.1; tss_id TSS32553;	0.637749	-0.153804	0.0498977
CLASP1	gene_id CLASP1; gene_name CLASP1; p_id P30396; transcript_id XM_006712383.1; tss_id TSS31209;	0.637749	0.220441	0.0499275
WWC2	gene_id WWC2; gene_name WWC2; p_id P2624; transcript_id XM_006714313.1; tss_id TSS35967;	0.637749	0.129371	0.0499341

## Sheet: Table 4
Table 4	GFP KDEL 20 h SMG vs 1G, P≤0.05
Human Symbol	Attributes	Adjusted PValue	logFC	PValue
DHTKD1	gene_id DHTKD1; gene_name DHTKD1; p_id P35295; transcript_id NM_018706.6; tss_id TSS41643;	3.59741e-07	-0.380845	2.85667e-11
INSC	gene_id INSC; gene_name INSC; p_id P28669; transcript_id NM_001031853.4; tss_id TSS16343;	1.16376e-06	0.480934	1.84826e-10
MBOAT2	gene_id MBOAT2; gene_name MBOAT2; p_id P29498; transcript_id NM_138799.2; tss_id TSS44215;	4.80376e-06	0.303057	1.29032e-09
ADAMTS6	gene_id ADAMTS6; gene_name ADAMTS6; p_id P27830; transcript_id NM_197941.2; tss_id TSS40766;	4.80376e-06	0.410097	1.52585e-09
UAP1	gene_id UAP1; gene_name UAP1; p_id P20831; transcript_id NM_003115.4; tss_id TSS17104;	4.89851e-06	0.269743	1.94493e-09
IGFBP3	gene_id IGFBP3; gene_name IGFBP3; p_id P37812; transcript_id NM_000598.4; tss_id TSS35620;	6.26004e-06	0.7106	2.98263e-09
WDR66	gene_id WDR66; gene_name WDR66; p_id P20931; transcript_id NM_144668.5; tss_id TSS28102;	6.62934e-06	-0.408774	3.68501e-09
DDB2	gene_id DDB2; gene_name DDB2; p_id P58326; transcript_id XM_006718161.1; tss_id TSS18724;	7.3122e-06	-0.55356	4.64525e-09
PLOD2	gene_id PLOD2; gene_name PLOD2; p_id P53143; transcript_id XM_005247535.2; tss_id TSS51380;	1.12075e-05	0.316159	8.00979e-09
TPM1	gene_id TPM1; gene_name TPM1; p_id P48562; transcript_id NM_001018007.1; tss_id TSS22784;	1.17048e-05	0.604311	9.29469e-09
BIRC2	gene_id BIRC2; gene_name BIRC2; p_id P9736; transcript_id NM_001256166.1; tss_id TSS34937;	1.62273e-05	0.276593	1.52898e-08
P4HA1	gene_id P4HA1; gene_name P4HA1; p_id P59058; transcript_id NM_000917.3; tss_id TSS11293;	1.62273e-05	0.269062	1.54632e-08
DCBLD1	gene_id DCBLD1; gene_name DCBLD1; p_id P24559; transcript_id XM_006715463.1; tss_id TSS50490;	3.14501e-05	0.37605	3.24665e-08
BIRC3	gene_id BIRC3; gene_name BIRC3; p_id P35597; transcript_id NM_001165.4; tss_id TSS53871;	5.45592e-05	0.691946	6.06551e-08
ATP6V1D	gene_id ATP6V1D; gene_name ATP6V1D; p_id P749; transcript_id NM_015994.3; tss_id TSS59486;	0.000112209	0.22463	1.33656e-07
GNPNAT1	gene_id GNPNAT1; gene_name GNPNAT1; p_id P43777; transcript_id NM_198066.3; tss_id TSS47870;	0.000115483	0.212547	1.46727e-07
CRELD1	gene_id CRELD1; gene_name CRELD1; p_id P14029; transcript_id XM_006713331.1; tss_id TSS22546;	0.000117583	0.604204	1.58731e-07
COPS8	gene_id COPS8; gene_name COPS8; p_id P29362; transcript_id NM_198189.2; tss_id TSS13321;	0.000129535	0.270904	1.85153e-07
LAMC2	gene_id LAMC2; gene_name LAMC2; p_id P18105; transcript_id XM_006711316.1; tss_id TSS41149;	0.000185112	0.343465	2.93156e-07
ROS1	gene_id ROS1; gene_name ROS1; p_id P29684; transcript_id XM_006715548.1; tss_id TSS53356;	0.000185112	0.445073	3.06533e-07
ST3GAL5	gene_id ST3GAL5; gene_name ST3GAL5; p_id P28579; transcript_id XM_006712127.1; tss_id TSS33466;	0.000185112	-0.637669	3.08692e-07
TNFAIP8L3	gene_id TNFAIP8L3; gene_name TNFAIP8L3; p_id P12663; transcript_id XM_005254367.1; tss_id TSS56756;	0.000231219	0.417912	4.0394e-07
CCBE1	gene_id CCBE1; gene_name CCBE1; p_id P18004; transcript_id XM_006722393.1; tss_id TSS798;	0.000312409	0.291833	5.70588e-07
LIPG	gene_id LIPG; gene_name LIPG; p_id P56611; transcript_id XM_005258390.1; tss_id TSS29642;	0.00031717	0.309922	6.04469e-07
TMEM181	gene_id TMEM181; gene_name TMEM181; p_id P58792; transcript_id NM_020823.1; tss_id TSS58162;	0.000361089	0.261134	7.16844e-07
THEM4	gene_id THEM4; gene_name THEM4; p_id P10988; transcript_id NM_053055.4; tss_id TSS49402;	0.000361345	-0.300478	7.69503e-07
CYP1B1	gene_id CYP1B1; gene_name CYP1B1; p_id P11362; transcript_id NM_000104.3; tss_id TSS20924;	0.000361345	-0.756715	7.74742e-07
RBM3	gene_id RBM3; gene_name RBM3; p_id P8372; transcript_id NM_006743.4; tss_id TSS54086;	0.000366955	-0.288072	8.15908e-07
METTL7A	gene_id METTL7A; gene_name METTL7A; p_id P31302; transcript_id XM_006719332.1; tss_id TSS656;	0.000369601	-0.386673	8.51143e-07
UGP2	gene_id UGP2; gene_name UGP2; p_id P22879; transcript_id XM_005264538.1; tss_id TSS10773;	0.000416842	0.300754	9.93034e-07
YIPF5	gene_id YIPF5; gene_name YIPF5; p_id P57159; transcript_id NM_001024947.3; tss_id TSS13912;	0.000530531	0.386401	1.306e-06
PMM2	gene_id PMM2; gene_name PMM2; p_id P6072; transcript_id NM_000303.2; tss_id TSS39541;	0.00055464	-0.215672	1.40939e-06
HSPH1	gene_id HSPH1; gene_name HSPH1; p_id P7329; transcript_id NM_006644.3; tss_id TSS37018;	0.000663673	0.210871	1.77285e-06
PDK1	gene_id PDK1; gene_name PDK1; transcript_id rna12815; tss_id TSS17253;	0.000663673	-0.290859	1.79186e-06
UBXN8	gene_id UBXN8; gene_name UBXN8; p_id P46874; transcript_id NM_001282189.1; tss_id TSS47497;	0.000704036	0.221252	1.95674e-06
DKK1	gene_id DKK1; gene_name DKK1; p_id P53763; transcript_id NM_012242.2; tss_id TSS30635;	0.000732624	0.414571	2.11931e-06
RPSAP52	gene_id RPSAP52; gene_name RPSAP52; transcript_id rna53935; tss_id TSS63393;	0.000732624	0.367168	2.15255e-06
NEDD4	gene_id NEDD4; gene_name NEDD4; transcript_id rna61507; tss_id TSS30276;	0.000746209	0.200205	2.29441e-06
CD59	gene_id CD59; gene_name CD59; p_id P46550; transcript_id NM_203331.2; tss_id TSS37827;	0.000746209	0.22948	2.31098e-06
TXNRD3	gene_id TXNRD3; gene_name TXNRD3; p_id P2797; transcript_id NM_052883.1; tss_id TSS49507;	0.000759713	-0.355854	2.41313e-06
ID1	gene_id ID1; gene_name ID1; p_id P49200; transcript_id NM_002165.3; tss_id TSS1039;	0.000823935	0.29841	2.68255e-06
DNAJB11	gene_id DNAJB11; gene_name DNAJB11; p_id P348; transcript_id NM_016306.4; tss_id TSS54980;	0.000912116	0.182612	3.08232e-06
MIOS	gene_id MIOS; gene_name MIOS; p_id P8091; transcript_id XM_005249780.1; tss_id TSS25777;	0.000912116	0.196065	3.13271e-06
ITGAV	gene_id ITGAV; gene_name ITGAV; p_id P24652; transcript_id XM_005246536.2; tss_id TSS51552;	0.000912116	0.247172	3.18694e-06
HP1BP3	gene_id HP1BP3; gene_name HP1BP3; p_id P53331; transcript_id XM_005245878.2; tss_id TSS16813;	0.000968033	-0.167759	3.50768e-06
UHRF2	gene_id UHRF2; gene_name UHRF2; p_id P57824; transcript_id NM_152896.2; tss_id TSS61357;	0.000968033	0.26046	3.54528e-06
SLC46A3	gene_id SLC46A3; gene_name SLC46A3; p_id P42259; transcript_id NM_001135919.1; tss_id TSS15203;	0.000968033	0.468012	3.69339e-06
MANF	gene_id MANF; gene_name MANF; p_id P22371; transcript_id NM_006010.4; tss_id TSS36408;	0.000968033	0.300859	3.70692e-06
RGS2	gene_id RGS2; gene_name RGS2; p_id P21025; transcript_id NM_002923.3; tss_id TSS35676;	0.000968033	0.295748	3.76667e-06
GBAS	gene_id GBAS; gene_name GBAS; p_id P15274; transcript_id NM_001483.2; tss_id TSS39453;	0.00100413	-0.27768	3.98688e-06
SULT1E1	gene_id SULT1E1; gene_name SULT1E1; p_id P37721; transcript_id NM_005420.2; tss_id TSS11844;	0.00111227	0.54179	4.50454e-06
DCAF16	gene_id DCAF16; gene_name DCAF16; p_id P12025; transcript_id XM_005248169.1; tss_id TSS57386;	0.00128664	-0.308173	5.31291e-06
FRMD6	gene_id FRMD6; gene_name FRMD6; p_id P42110; transcript_id NM_001042481.2; tss_id TSS9675;	0.00135976	0.229233	5.72279e-06
SLC6A6	gene_id SLC6A6; gene_name SLC6A6; p_id P14274; transcript_id NM_003043.4; tss_id TSS2762;	0.00155211	-0.329804	6.65561e-06
IFI44L	gene_id IFI44L; gene_name IFI44L; p_id P54141; transcript_id XM_005270391.1; tss_id TSS11540;	0.00170872	0.485578	7.57629e-06
CCBL2	gene_id CCBL2; gene_name CCBL2; p_id P17112; transcript_id NM_001008662.2; tss_id TSS49374;	0.00170872	-0.25749	7.59853e-06
ALDH3A1	gene_id ALDH3A1; gene_name ALDH3A1; p_id P12360; transcript_id XM_005256524.2; tss_id TSS19078;	0.0020737	-0.954845	9.38622e-06
LINC00673	gene_id LINC00673; gene_name LINC00673; transcript_id rna70893; tss_id TSS4917;	0.00210774	-0.293847	9.70767e-06
MSH2	gene_id MSH2; gene_name MSH2; p_id P44847; transcript_id NM_001258281.1; tss_id TSS42398;	0.00217353	-0.171376	1.01833e-05
KIFAP3	gene_id KIFAP3; gene_name KIFAP3; p_id P43231; transcript_id NM_001204517.1; tss_id TSS54029;	0.00228662	0.193915	1.10187e-05
DUSP1	gene_id DUSP1; gene_name DUSP1; p_id P6724; transcript_id NM_004417.3; tss_id TSS18649;	0.00228662	0.237551	1.10763e-05
TAP1	gene_id TAP1; gene_name TAP1; p_id P12872; transcript_id NM_000593.5; tss_id TSS8146;	0.00235556	0.243901	1.15973e-05
B3GNT2	gene_id B3GNT2; gene_name B3GNT2; p_id P35489; transcript_id NM_006577.5; tss_id TSS22952;	0.00275033	0.248722	1.37593e-05
MANBA	gene_id MANBA; gene_name MANBA; p_id P50529; transcript_id NM_005908.3; tss_id TSS44095;	0.00307099	0.352785	1.56074e-05
CADPS2	gene_id CADPS2; gene_name CADPS2; p_id P19712; transcript_id NM_001167940.1; tss_id TSS24954;	0.00315533	0.208886	1.63951e-05
ORC1	gene_id ORC1; gene_name ORC1; p_id P8793; transcript_id NM_004153.3; tss_id TSS11666;	0.00315533	-0.285517	1.65371e-05
PTCHD4	gene_id PTCHD4; gene_name PTCHD4; p_id P51296; transcript_id NM_001013732.3; tss_id TSS45180;	0.0032047	-0.514153	1.73329e-05
FAT2	gene_id FAT2; gene_name FAT2; p_id P41622; transcript_id XM_006714761.1; tss_id TSS478;	0.0032047	-0.742168	1.7477e-05
ID3	gene_id ID3; gene_name ID3; p_id P743; transcript_id NM_002167.4; tss_id TSS27007;	0.0032047	0.405941	1.75593e-05
SCNN1A	gene_id SCNN1A; gene_name SCNN1A; p_id P6796; transcript_id NM_001159575.1; tss_id TSS6785;	0.00378959	-0.3319	2.11132e-05
GPAM	gene_id GPAM; gene_name GPAM; p_id P8782; transcript_id XM_005269999.1; tss_id TSS30283;	0.00378959	0.343543	2.13659e-05
NUCKS1	gene_id NUCKS1; gene_name NUCKS1; p_id P53593; transcript_id NM_022731.4; tss_id TSS15823;	0.00386421	-0.144275	2.20935e-05
TRIB3	gene_id TRIB3; gene_name TRIB3; p_id P53382; transcript_id NM_021158.3; tss_id TSS19168;	0.00400541	-0.352932	2.37082e-05
CIRBP	gene_id CIRBP; gene_name CIRBP; p_id P38736; transcript_id XM_006722637.1; tss_id TSS30545;	0.00400541	-0.27737	2.37323e-05
HTATIP2	gene_id HTATIP2; gene_name HTATIP2; p_id P28041; transcript_id NM_006410.4; tss_id TSS25481;	0.00400541	0.238005	2.41527e-05
P4HA2	gene_id P4HA2; gene_name P4HA2; p_id P55339; transcript_id XM_006714729.1; tss_id TSS51367;	0.00400541	0.253756	2.4173e-05
TM2D2	gene_id TM2D2; gene_name TM2D2; p_id P36494; transcript_id NM_031940.3; tss_id TSS55785;	0.00403798	0.252348	2.46903e-05
ANXA2	gene_id ANXA2; gene_name ANXA2; p_id P40619; transcript_id NM_001002857.1; tss_id TSS7495;	0.00405339	0.202997	2.53439e-05
DDX19B	gene_id DDX19B; gene_name DDX19B; p_id P17371; transcript_id NM_001257174.1; tss_id TSS62299;	0.00405339	-0.38889	2.54282e-05
DNAL1	gene_id DNAL1; gene_name DNAL1; p_id P7602; transcript_id NM_031427.3; tss_id TSS42406;	0.00457436	-0.266147	2.90597e-05
WDR35	gene_id WDR35; gene_name WDR35; p_id P47971; transcript_id NM_020779.3; tss_id TSS49345;	0.00463009	-0.212515	2.97814e-05
KIAA1324	gene_id KIAA1324; gene_name KIAA1324; p_id P23426; transcript_id NM_020775.4; tss_id TSS55614;	0.00482069	-0.514985	3.13902e-05
AK3	gene_id AK3; gene_name AK3; p_id P31414; transcript_id NM_001199852.1; tss_id TSS24099;	0.00487533	-0.168354	3.21331e-05
PDIA6	gene_id PDIA6; gene_name PDIA6; p_id P41914; transcript_id XM_006711856.1; tss_id TSS59635;	0.00512408	0.159743	3.41796e-05
CHORDC1	gene_id CHORDC1; gene_name CHORDC1; p_id P42887; transcript_id NM_001144073.1; tss_id TSS1930;	0.00514806	0.242243	3.47483e-05
CHRNA9	gene_id CHRNA9; gene_name CHRNA9; p_id P15189; transcript_id NM_017581.3; tss_id TSS9570;	0.00573621	0.394654	3.91737e-05
HOXC13-AS	gene_id HOXC13-AS; gene_name HOXC13-AS; transcript_id rna53312; tss_id TSS30110;	0.00622852	0.46019	4.30304e-05
PLAUR	gene_id PLAUR; gene_name PLAUR; p_id P10614; transcript_id NM_001005376.2; tss_id TSS54366;	0.00639586	0.329216	4.46944e-05
ASS1	gene_id ASS1; gene_name ASS1; p_id P46305; transcript_id NM_000050.4; tss_id TSS57846;	0.0064048	-0.392824	4.52654e-05
ELAVL2	gene_id ELAVL2; gene_name ELAVL2; p_id P32599; transcript_id XM_006716737.1; tss_id TSS27645;	0.00652176	-0.297758	4.66099e-05
MLKL	gene_id MLKL; gene_name MLKL; p_id P10902; transcript_id NM_152649.2; tss_id TSS17517;	0.00655914	0.223451	4.73979e-05
ASB13	gene_id ASB13; gene_name ASB13; transcript_id rna42646; tss_id TSS13280;	0.00671307	-0.27382	4.90433e-05
TBCK	gene_id TBCK; gene_name TBCK; p_id P4521; transcript_id NM_001163436.1; tss_id TSS49531;	0.00688674	0.251777	5.08589e-05
PODXL	gene_id PODXL; gene_name PODXL; p_id P3837; transcript_id NM_001018111.2; tss_id TSS43741;	0.00692658	0.490969	5.17032e-05
TUBGCP5	gene_id TUBGCP5; gene_name TUBGCP5; p_id P265; transcript_id NM_052903.4; tss_id TSS10619;	0.00693766	-0.265196	5.23369e-05
OLAH	gene_id OLAH; gene_name OLAH; p_id P27577; transcript_id NM_018324.2; tss_id TSS12659;	0.00742994	0.515764	5.66406e-05
POSTN	gene_id POSTN; gene_name POSTN; p_id P53107; transcript_id NM_001135935.1; tss_id TSS18836;	0.00769413	0.750328	5.92655e-05
HMGCL	gene_id HMGCL; gene_name HMGCL; p_id P59169; transcript_id NM_000191.2; tss_id TSS32069;	0.00772074	0.296032	6.04513e-05
SNAI2	gene_id SNAI2; gene_name SNAI2; p_id P56527; transcript_id NM_003068.4; tss_id TSS59053;	0.00772074	0.183465	6.06966e-05
QRFPR	gene_id QRFPR; gene_name QRFPR; p_id P55229; transcript_id NM_198179.2; tss_id TSS60143;	0.00830287	-0.259369	6.62213e-05
PDIA4	gene_id PDIA4; gene_name PDIA4; p_id P50870; transcript_id XM_006716185.1; tss_id TSS47568;	0.00830287	0.2066	6.70852e-05
CEBPB	gene_id CEBPB; gene_name CEBPB; p_id P56237; transcript_id NM_005194.3; tss_id TSS58775;	0.00830287	0.274534	6.72511e-05
PIGL	gene_id PIGL; gene_name PIGL; p_id P36592; transcript_id NM_004278.3; tss_id TSS41626;	0.00835141	-0.34087	6.89535e-05
PPL	gene_id PPL; gene_name PPL; p_id P7169; transcript_id NM_002705.4; tss_id TSS2345;	0.00835141	-0.975444	6.89706e-05
CALD1	gene_id CALD1; gene_name CALD1; p_id P44512; transcript_id NM_033138.3; tss_id TSS43286;	0.00855013	0.175185	7.12907e-05
GADD45B	gene_id GADD45B; gene_name GADD45B; p_id P43997; transcript_id NM_015675.3; tss_id TSS18510;	0.00863388	0.400221	7.26746e-05
CRELD2	gene_id CRELD2; gene_name CRELD2; p_id P23771; transcript_id NM_001135101.2; tss_id TSS42233;	0.00882038	0.303753	7.49449e-05
CDKN1C	gene_id CDKN1C; gene_name CDKN1C; p_id P38156; transcript_id XM_005252732.2; tss_id TSS2053;	0.00895036	0.779994	7.69993e-05
TBC1D19	gene_id TBC1D19; gene_name TBC1D19; p_id P52397; transcript_id XM_006713967.1; tss_id TSS26653;	0.00895036	0.277703	7.74707e-05
ARNTL2	gene_id ARNTL2; gene_name ARNTL2; p_id P52122; transcript_id NM_020183.4; tss_id TSS6705;	0.00911702	0.205256	7.96372e-05
DPY19L1	gene_id DPY19L1; gene_name DPY19L1; p_id P36312; transcript_id NM_015283.1; tss_id TSS4576;	0.00913379	0.166751	8.0509e-05
DNER	gene_id DNER; gene_name DNER; p_id P30098; transcript_id XM_005246950.1; tss_id TSS51744;	0.00920101	0.214363	8.18322e-05
CYP1A1	gene_id CYP1A1; gene_name CYP1A1; p_id P50353; transcript_id XM_005254185.1; tss_id TSS15055;	0.00925571	-1.21044	8.30537e-05
TPD52L1	gene_id TPD52L1; gene_name TPD52L1; p_id P47643; transcript_id XM_006715556.1; tss_id TSS51422;	0.00972407	-0.315315	8.80286e-05
LINC00473	gene_id LINC00473; gene_name LINC00473; transcript_id rna31562; tss_id TSS21665;	0.0100759	-1.07883	9.2565e-05
EXOC6B	gene_id EXOC6B; gene_name EXOC6B; p_id P15171; transcript_id XM_006711970.1; tss_id TSS47543;	0.0100759	0.222947	9.2814e-05
FLRT3	gene_id FLRT3; gene_name FLRT3; p_id P14050; transcript_id NM_198391.2; tss_id TSS47353;	0.010132	0.235546	9.43745e-05
CCL20	gene_id CCL20; gene_name CCL20; p_id P4559; transcript_id NM_001130046.1; tss_id TSS15499;	0.010132	0.452198	9.49393e-05
COL4A1	gene_id COL4A1; gene_name COL4A1; p_id P24606; transcript_id NM_001845.4; tss_id TSS32521;	0.0101887	0.340066	9.68051e-05
HSP90B1	gene_id HSP90B1; gene_name HSP90B1; p_id P15003; transcript_id NM_003299.2; tss_id TSS29945;	0.0101887	0.205766	9.70891e-05
IFI44	gene_id IFI44; gene_name IFI44; p_id P16277; transcript_id NM_006417.4; tss_id TSS32875;	0.0108286	0.40622	0.000104047
SLC33A1	gene_id SLC33A1; gene_name SLC33A1; p_id P15875; transcript_id NM_001190992.1; tss_id TSS51907;	0.010928	0.16309	0.00010587
PPIC	gene_id PPIC; gene_name PPIC; p_id P55260; transcript_id NM_000943.4; tss_id TSS48981;	0.0109288	0.230529	0.000107393
CHST11	gene_id CHST11; gene_name CHST11; p_id P35469; transcript_id NM_001173982.1; tss_id TSS6192;	0.0109288	0.27145	0.00010791
GCNT1	gene_id GCNT1; gene_name GCNT1; p_id P14222; transcript_id NM_001097634.1; tss_id TSS29680;	0.0109288	0.211406	0.000108481
SNHG16	gene_id SNHG16; gene_name SNHG16; transcript_id rna71254; tss_id TSS8023;	0.0110133	-0.167418	0.000110194
PRIM1	gene_id PRIM1; gene_name PRIM1; p_id P42905; transcript_id NM_000946.2; tss_id TSS41091;	0.0114428	-0.232158	0.0001154
DNAJC3	gene_id DNAJC3; gene_name DNAJC3; p_id P26337; transcript_id NM_006260.4; tss_id TSS26857;	0.0128645	0.171986	0.000130759
NIFK	gene_id NIFK; gene_name NIFK; p_id P17303; transcript_id NM_032390.4; tss_id TSS44514;	0.0128722	0.153548	0.00013186
SNCG	gene_id SNCG; gene_name SNCG; p_id P33967; transcript_id XM_005270066.2; tss_id TSS8442;	0.013006	-0.520086	0.000134263
C12orf75	gene_id C12orf75; gene_name C12orf75; p_id P50307; transcript_id NM_001145199.1; tss_id TSS43244;	0.0133819	0.239989	0.000139579
ALDH3B1	gene_id ALDH3B1; gene_name ALDH3B1; p_id P54529; transcript_id NM_001161473.1; tss_id TSS21979;	0.0133819	-0.356697	0.000140269
RBBP9	gene_id RBBP9; gene_name RBBP9; p_id P26975; transcript_id NM_006606.2; tss_id TSS1229;	0.0134083	-0.328233	0.00014161
SERPINE1	gene_id SERPINE1; gene_name SERPINE1; p_id P43018; transcript_id NM_000602.4; tss_id TSS634;	0.013645	0.403099	0.000145224
LOC100862671	gene_id LOC100862671; gene_name LOC100862671; p_id P54941; transcript_id NM_001256829.1; tss_id TSS46659;	0.013645	0.385294	0.000146278
SERPINB5	gene_id SERPINB5; gene_name SERPINB5; p_id P51256; transcript_id NM_002639.4; tss_id TSS14205;	0.0137322	0.1873	0.000148517
ARHGEF4	gene_id ARHGEF4; gene_name ARHGEF4; p_id P29192; transcript_id XM_005263682.1; tss_id TSS13748;	0.0137322	-0.384488	0.000149393
VEGFA	gene_id VEGFA; gene_name VEGFA; p_id P12060; transcript_id NM_001171630.1; tss_id TSS2796;	0.0138979	0.303009	0.000152299
TTC19	gene_id TTC19; gene_name TTC19; p_id P6730; transcript_id NM_017775.3; tss_id TSS60991;	0.0140229	-0.160152	0.000154783
ESM1	gene_id ESM1; gene_name ESM1; p_id P1009; transcript_id NM_007036.4; tss_id TSS50307;	0.0140329	0.547252	0.000156008
GLB1L2	gene_id GLB1L2; gene_name GLB1L2; p_id P13867; transcript_id NM_138342.3; tss_id TSS24196;	0.0150803	-0.420494	0.000168943
RP11-346D6.6	gene_id RP11-346D6.6; gene_name RP11-346D6.6; transcript_id rna43913; tss_id TSS60512;	0.0150803	0.302034	0.000170047
FAM110C	gene_id FAM110C; gene_name FAM110C; p_id P3461; transcript_id NM_001077710.2; tss_id TSS31259;	0.0155015	0.447976	0.000176028
PDGFC	gene_id PDGFC; gene_name PDGFC; p_id P11242; transcript_id NM_016205.2; tss_id TSS10420;	0.0157483	0.266017	0.00018008
HTRA2	gene_id HTRA2; gene_name HTRA2; p_id P51389; transcript_id NM_013247.4; tss_id TSS28054;	0.0159628	0.202637	0.000183952
ATP6V0E1	gene_id ATP6V0E1; gene_name ATP6V0E1; p_id P7469; transcript_id NM_003945.3; tss_id TSS14406;	0.0159628	0.166857	0.000185069
DCBLD2	gene_id DCBLD2; gene_name DCBLD2; p_id P58689; transcript_id NM_080927.3; tss_id TSS10114;	0.0161727	0.171722	0.000189519
TNFRSF12A	gene_id TNFRSF12A; gene_name TNFRSF12A; p_id P30823; transcript_id NM_016639.2; tss_id TSS47178;	0.0161727	0.21805	0.00019007
FAM84B	gene_id FAM84B; gene_name FAM84B; p_id P1570; transcript_id NM_174911.4; tss_id TSS26466;	0.0165443	-0.454882	0.000195966
DEPDC1B	gene_id DEPDC1B; gene_name DEPDC1B; p_id P5385; transcript_id NM_001145208.1; tss_id TSS54848;	0.0165443	-0.159867	0.000197824
SERPINI1	gene_id SERPINI1; gene_name SERPINI1; p_id P54212; transcript_id XM_006713657.1; tss_id TSS8692;	0.0165443	0.297753	0.00019838
PSTPIP2	gene_id PSTPIP2; gene_name PSTPIP2; p_id P23169; transcript_id NM_024430.3; tss_id TSS49358;	0.0167128	-0.290066	0.000201727
BDH1	gene_id BDH1; gene_name BDH1; p_id P47051; transcript_id NM_203314.2; tss_id TSS14108;	0.0168963	-0.46019	0.00020656
BTN3A1	gene_id BTN3A1; gene_name BTN3A1; p_id P49106; transcript_id NM_007048.5; tss_id TSS18610;	0.0168963	0.332532	0.000206625
RBMXL1	gene_id RBMXL1; gene_name RBMXL1; p_id P20836; transcript_id NM_019610.5; tss_id TSS49374;	0.0170461	-0.169809	0.00020981
TAF1A	gene_id TAF1A; gene_name TAF1A; p_id P46568; transcript_id NM_001201536.1; tss_id TSS12172;	0.0174547	0.154767	0.000216226
DNAJB9	gene_id DNAJB9; gene_name DNAJB9; p_id P39000; transcript_id NM_012328.2; tss_id TSS55305;	0.0179577	0.35113	0.000224071
STYXL1	gene_id STYXL1; gene_name STYXL1; p_id P16491; transcript_id NM_016086.2; tss_id TSS1080;	0.0179577	0.267154	0.000225656
KANK4	gene_id KANK4; gene_name KANK4; p_id P51069; transcript_id NM_181712.4; tss_id TSS59819;	0.0179577	0.4809	0.000226734
DNAJB12	gene_id DNAJB12; gene_name DNAJB12; p_id P59244; transcript_id NM_017626.4; tss_id TSS18263;	0.0181291	-0.15558	0.000230338
HSD17B2	gene_id HSD17B2; gene_name HSD17B2; transcript_id rna66283; tss_id TSS892;	0.0182	0.373996	0.000232685
EPB41L5	gene_id EPB41L5; gene_name EPB41L5; p_id P14469; transcript_id NM_001184939.1; tss_id TSS4015;	0.0186808	0.155666	0.000240315
TMEM129	gene_id TMEM129; gene_name TMEM129; p_id P35641; transcript_id XM_005248039.2; tss_id TSS2020;	0.0193299	-0.358528	0.000250201
H6PD	gene_id H6PD; gene_name H6PD; p_id P4445; transcript_id XM_005263539.2; tss_id TSS38857;	0.0199309	-0.519481	0.000259563
RDX	gene_id RDX; gene_name RDX; p_id P14712; transcript_id NM_001260493.1; tss_id TSS36815;	0.019956	0.14915	0.000261474
RHOBTB3	gene_id RHOBTB3; gene_name RHOBTB3; p_id P24788; transcript_id NM_014899.3; tss_id TSS62279;	0.020423	-0.215163	0.000269215
E2F2	gene_id E2F2; gene_name E2F2; p_id P27932; transcript_id XM_005245748.1; tss_id TSS21771;	0.0204934	-0.579498	0.000272033
OSTF1	gene_id OSTF1; gene_name OSTF1; p_id P34926; transcript_id NM_012383.4; tss_id TSS19280;	0.0204934	0.179087	0.000273397
MYEF2	gene_id MYEF2; gene_name MYEF2; p_id P15369; transcript_id XM_005254422.2; tss_id TSS42221;	0.0207531	-0.290153	0.00027851
SYNE2	gene_id SYNE2; gene_name SYNE2; p_id P4281; transcript_id NM_015180.4; tss_id TSS42997;	0.021013	-0.258339	0.000283667
F2R	gene_id F2R; gene_name F2R; p_id P37532; transcript_id NM_001992.3; tss_id TSS33354;	0.0214352	-0.546047	0.000291597
PIM1	gene_id PIM1; gene_name PIM1; p_id P36713; transcript_id NM_001243186.1; tss_id TSS19629;	0.0214352	-0.388908	0.000292771
CCDC25	gene_id CCDC25; gene_name CCDC25; p_id P31300; transcript_id XM_005273563.2; tss_id TSS8454;	0.0218955	-0.155264	0.000300795
PTPLA	gene_id PTPLA; gene_name PTPLA; p_id P1070; transcript_id XM_005252641.2; tss_id TSS37865;	0.022282	0.19226	0.000307874
SAMD11	gene_id SAMD11; gene_name SAMD11; p_id P29524; transcript_id NM_152486.2; tss_id TSS18642;	0.0233657	0.563065	0.000324704
RTN1	gene_id RTN1; gene_name RTN1; p_id P15087; transcript_id NM_206852.2; tss_id TSS39593;	0.0234446	0.479429	0.000327662
WAC-AS1	gene_id WAC-AS1; gene_name WAC-AS1; transcript_id rna43267; tss_id TSS40497;	0.0238878	-0.241541	0.000335754
CEPT1	gene_id CEPT1; gene_name CEPT1; p_id P29151; transcript_id NM_001007794.1; tss_id TSS12559;	0.0249726	0.152457	0.000355424
PHTF2	gene_id PHTF2; gene_name PHTF2; p_id P35361; transcript_id NM_001127360.1; tss_id TSS52964;	0.0249726	-0.143857	0.000355452
ARV1	gene_id ARV1; gene_name ARV1; p_id P10870; transcript_id NM_022786.1; tss_id TSS8248;	0.0249726	-0.17852	0.000356949
CD24	gene_id CD24; gene_name CD24; p_id P26574; transcript_id NM_013230.2; tss_id TSS1875;	0.0250664	0.3448	0.000360282
OPA1	gene_id OPA1; gene_name OPA1; p_id P24013; transcript_id NM_130835.2; tss_id TSS38894;	0.0258426	-0.137293	0.000375051
GBE1	gene_id GBE1; gene_name GBE1; p_id P23565; transcript_id NM_000158.3; tss_id TSS52206;	0.0258426	0.136799	0.000375542
KRT5	gene_id KRT5; gene_name KRT5; p_id P18941; transcript_id NM_000424.3; tss_id TSS29011;	0.0262148	-0.408927	0.000383033
TPP2	gene_id TPP2; gene_name TPP2; p_id P2272; transcript_id NM_003291.2; tss_id TSS26291;	0.026278	0.132218	0.000386042
SECTM1	gene_id SECTM1; gene_name SECTM1; p_id P50460; transcript_id NM_003004.2; tss_id TSS43549;	0.0264866	-0.42672	0.00039121
SLC37A4	gene_id SLC37A4; gene_name SLC37A4; p_id P13005; transcript_id NM_001467.5; tss_id TSS40485;	0.0270312	-0.28413	0.0004014
ATOH8	gene_id ATOH8; gene_name ATOH8; p_id P16621; transcript_id NM_032827.6; tss_id TSS20756;	0.027318	0.528464	0.000407828
LRRC16A	gene_id LRRC16A; gene_name LRRC16A; p_id P18214; transcript_id NM_001173977.1; tss_id TSS1779;	0.02772	-0.174977	0.000416032
FDPS	gene_id FDPS; gene_name FDPS; p_id P6135; transcript_id NM_001242824.1; tss_id TSS13187;	0.0281863	0.190951	0.000425268
NDUFAF1	gene_id NDUFAF1; gene_name NDUFAF1; transcript_id rna60947; tss_id TSS49912;	0.0286693	0.224457	0.000435287
PEX6	gene_id PEX6; gene_name PEX6; p_id P13369; transcript_id NM_000287.3; tss_id TSS26118;	0.0286693	0.374203	0.000437756
ACBD6	gene_id ACBD6; gene_name ACBD6; p_id P43076; transcript_id NM_032360.3; tss_id TSS28517;	0.0286693	-0.213457	0.000439385
SPDL1	gene_id SPDL1; gene_name SPDL1; p_id P25486; transcript_id NM_017785.4; tss_id TSS41965;	0.0287617	0.160742	0.000444172
TROAP	gene_id TROAP; gene_name TROAP; p_id P15380; transcript_id NM_001100620.1; tss_id TSS62224;	0.0287617	-0.300575	0.000445368
PSMB9	gene_id PSMB9; gene_name PSMB9; p_id P57285; transcript_id NM_002800.4; tss_id TSS34257;	0.0291085	0.663804	0.00045305
PBK	gene_id PBK; gene_name PBK; p_id P34894; transcript_id NM_018492.3; tss_id TSS626;	0.0292124	-0.160926	0.000456988
METTL8	gene_id METTL8; gene_name METTL8; p_id P21654; transcript_id NM_024770.3; tss_id TSS12513;	0.029381	-0.207501	0.000461958
SMURF2	gene_id SMURF2; gene_name SMURF2; p_id P24769; transcript_id XM_005257585.1; tss_id TSS2294;	0.0296021	0.173782	0.000467785
UHRF1BP1	gene_id UHRF1BP1; gene_name UHRF1BP1; p_id P57977; transcript_id XM_006715125.1; tss_id TSS29933;	0.029737	-0.202005	0.000472409
HCFC2	gene_id HCFC2; gene_name HCFC2; transcript_id rna54710; tss_id TSS11985;	0.029737	0.244383	0.00047464
ARPC1B	gene_id ARPC1B; gene_name ARPC1B; p_id P57503; transcript_id NM_005720.3; tss_id TSS61661;	0.0297893	0.206838	0.000477839
MBP	gene_id MBP; gene_name MBP; p_id P51823; transcript_id NM_002385.2; tss_id TSS25628;	0.0299511	-0.367868	0.000483892
MAGEF1	gene_id MAGEF1; gene_name MAGEF1; p_id P16936; transcript_id NM_022149.4; tss_id TSS31992;	0.0299511	-0.209677	0.000485192
THAP3	gene_id THAP3; gene_name THAP3; p_id P21048; transcript_id NM_001195753.1; tss_id TSS13460;	0.0303395	0.323199	0.000497222
IL6ST	gene_id IL6ST; gene_name IL6ST; p_id P41032; transcript_id NM_002184.3; tss_id TSS54304;	0.0303395	0.170745	0.000497883
GNPAT	gene_id GNPAT; gene_name GNPAT; p_id P34640; transcript_id NM_014236.3; tss_id TSS41132;	0.0303395	0.130599	0.000498711
GADD45A	gene_id GADD45A; gene_name GADD45A; p_id P7256; transcript_id NM_001924.3; tss_id TSS59812;	0.0308143	0.256955	0.000508963
NCR3LG1	gene_id NCR3LG1; gene_name NCR3LG1; transcript_id rna47356; tss_id TSS35417;	0.0309848	-0.340117	0.000518852
FBXO36	gene_id FBXO36; gene_name FBXO36; p_id P52875; transcript_id NM_174899.4; tss_id TSS46946;	0.0309848	-0.548307	0.000519346
AC009299.3	gene_id AC009299.3; gene_name AC009299.3; transcript_id rna12565; tss_id TSS23226;	0.0309848	-0.426693	0.000519558
EML1	gene_id EML1; gene_name EML1; p_id P46505; transcript_id XM_005267400.2; tss_id TSS29482;	0.0309848	0.172182	0.000521621
SLC25A16	gene_id SLC25A16; gene_name SLC25A16; p_id P56568; transcript_id NM_152707.3; tss_id TSS51386;	0.0317608	-0.280242	0.000537207
GPR126	gene_id GPR126; gene_name GPR126; p_id P58936; transcript_id NM_001032395.2; tss_id TSS5788;	0.0321093	0.159426	0.000545652
RAB11FIP4	gene_id RAB11FIP4; gene_name RAB11FIP4; p_id P35890; transcript_id NM_032932.3; tss_id TSS58253;	0.0325778	-0.376499	0.0005562
FKBP4	gene_id FKBP4; gene_name FKBP4; p_id P868; transcript_id NM_002014.3; tss_id TSS25807;	0.0327787	0.121785	0.000562232
PLEKHA8P1	gene_id PLEKHA8P1; gene_name PLEKHA8P1; transcript_id rna52702; tss_id TSS25629;	0.0328709	0.433483	0.000566425
MYO10	gene_id MYO10; gene_name MYO10; p_id P57061; transcript_id NM_012334.2; tss_id TSS56659;	0.0333005	0.220967	0.000576471
SPOP	gene_id SPOP; gene_name SPOP; p_id P20593; transcript_id NM_001007230.1; tss_id TSS11925;	0.033616	0.176053	0.000584604
LRP8	gene_id LRP8; gene_name LRP8; p_id P41601; transcript_id XM_005271174.1; tss_id TSS32420;	0.0337852	-0.208242	0.000590228
MAGT1	gene_id MAGT1; gene_name MAGT1; p_id P8762; transcript_id NM_032121.5; tss_id TSS3044;	0.0346231	0.143813	0.000607616
EREG	gene_id EREG; gene_name EREG; p_id P15586; transcript_id NM_001432.2; tss_id TSS27578;	0.0352604	-0.278275	0.000621833
SLMO1	gene_id SLMO1; gene_name SLMO1; p_id P42126; transcript_id NM_001142405.1; tss_id TSS54668;	0.0352604	0.596743	0.000624401
GOLGA1	gene_id GOLGA1; gene_name GOLGA1; p_id P2626; transcript_id NM_002077.3; tss_id TSS32293;	0.035416	-0.21941	0.000629967
PICALM	gene_id PICALM; gene_name PICALM; p_id P46598; transcript_id NM_001008660.2; tss_id TSS57627;	0.0355962	0.134133	0.000635999
IVL	gene_id IVL; gene_name IVL; p_id P55385; transcript_id NM_005547.2; tss_id TSS24115;	0.0360087	0.689724	0.00064623
RRAS	gene_id RRAS; gene_name RRAS; p_id P31850; transcript_id NM_006270.3; tss_id TSS61601;	0.0361068	0.334058	0.000650858
KRT6A	gene_id KRT6A; gene_name KRT6A; p_id P2603; transcript_id NM_005554.3; tss_id TSS53950;	0.0364979	0.267402	0.000660806
RHOBTB2	gene_id RHOBTB2; gene_name RHOBTB2; p_id P22859; transcript_id XM_006716315.1; tss_id TSS38259;	0.0371362	-0.351183	0.000676514
ANKRD1	gene_id ANKRD1; gene_name ANKRD1; p_id P40969; transcript_id NM_014391.2; tss_id TSS24591;	0.0371362	0.603118	0.00067826
FARSB	gene_id FARSB; gene_name FARSB; p_id P46658; transcript_id NM_005687.3; tss_id TSS3505;	0.0383426	-0.158034	0.000703338
MINPP1	gene_id MINPP1; gene_name MINPP1; p_id P31560; transcript_id XM_006718078.1; tss_id TSS4712;	0.0386109	0.151623	0.000713179
LINC00641	gene_id LINC00641; gene_name LINC00641; transcript_id rna57656; tss_id TSS38441;	0.0386109	-0.292496	0.000714392
ADA	gene_id ADA; gene_name ADA; p_id P3500; transcript_id XM_006723679.1; tss_id TSS12265;	0.0389984	0.301853	0.000724659
ITGA2	gene_id ITGA2; gene_name ITGA2; p_id P25633; transcript_id NM_002203.3; tss_id TSS26129;	0.0395614	0.233282	0.000738262
SH3GLB2	gene_id SH3GLB2; gene_name SH3GLB2; p_id P13719; transcript_id NM_001287046.1; tss_id TSS15904;	0.0399183	-0.259005	0.000748092
KLHL15	gene_id KLHL15; gene_name KLHL15; p_id P26916; transcript_id NM_030624.2; tss_id TSS44649;	0.040071	-0.21297	0.000756363
PPID	gene_id PPID; gene_name PPID; p_id P56677; transcript_id NM_005038.2; tss_id TSS43635;	0.040071	0.242971	0.000761972
RALB	gene_id RALB; gene_name RALB; p_id P42331; transcript_id XM_005263724.1; tss_id TSS36638;	0.040071	0.13264	0.00076355
TRNP1	gene_id TRNP1; gene_name TRNP1; p_id P35974; transcript_id XM_005245867.1; tss_id TSS52522;	0.040071	0.222089	0.000765975
LOC93622	gene_id LOC93622; gene_name LOC93622; transcript_id rna20434; tss_id TSS36465;	0.040071	-0.233569	0.000766864
EXPH5	gene_id EXPH5; gene_name EXPH5; p_id P13265; transcript_id NM_015065.2; tss_id TSS29824;	0.0412734	-0.365838	0.000794198
TMX4	gene_id TMX4; gene_name TMX4; p_id P11523; transcript_id NM_021156.2; tss_id TSS5159;	0.0412734	-0.158419	0.00079643
GCFC2	gene_id GCFC2; gene_name GCFC2; p_id P22187; transcript_id NM_003203.4; tss_id TSS52079;	0.0413309	-0.169995	0.000800821
SKIL	gene_id SKIL; gene_name SKIL; p_id P15754; transcript_id XM_006713735.1; tss_id TSS29080;	0.0421848	0.264806	0.000820717
TAF5L	gene_id TAF5L; gene_name TAF5L; p_id P2152; transcript_id XM_005273100.1; tss_id TSS48818;	0.0422274	-0.159392	0.000828315
MSANTD3	gene_id MSANTD3; gene_name MSANTD3; p_id P51207; transcript_id NM_080655.2; tss_id TSS12729;	0.0422274	0.122411	0.00083239
TRMT6	gene_id TRMT6; gene_name TRMT6; p_id P3615; transcript_id NM_001281467.1; tss_id TSS52375;	0.0422274	0.165818	0.000834008
VAT1L	gene_id VAT1L; gene_name VAT1L; p_id P7204; transcript_id NM_020927.1; tss_id TSS6873;	0.0422274	-0.473413	0.000834958
AMER1	gene_id AMER1; gene_name AMER1; p_id P46546; transcript_id NM_152424.3; tss_id TSS30515;	0.0425401	-0.408597	0.000844519
SP100	gene_id SP100; gene_name SP100; p_id P51182; transcript_id NM_001206702.1; tss_id TSS31930;	0.0431913	0.134487	0.000860877
KLHL2	gene_id KLHL2; gene_name KLHL2; p_id P57302; transcript_id NM_007246.3; tss_id TSS40647;	0.0436844	0.155584	0.000876862
ZNF629	gene_id ZNF629; gene_name ZNF629; p_id P10396; transcript_id NM_001080417.1; tss_id TSS17398;	0.0436844	-0.333914	0.000877643
PIGC	gene_id PIGC; gene_name PIGC; p_id P6836; transcript_id XM_006711383.1; tss_id TSS16946;	0.0439719	-0.186337	0.000886989
ST14	gene_id ST14; gene_name ST14; p_id P1045; transcript_id NM_021978.3; tss_id TSS8141;	0.0439719	-0.338832	0.000890402
TMEM43	gene_id TMEM43; gene_name TMEM43; p_id P30742; transcript_id NM_024334.2; tss_id TSS29256;	0.0445053	0.122041	0.000909469
TGFBI	gene_id TGFBI; gene_name TGFBI; p_id P14714; transcript_id NM_000358.2; tss_id TSS33076;	0.0445053	0.244601	0.000911008
ABCC2	gene_id ABCC2; gene_name ABCC2; p_id P53407; transcript_id XM_006717631.1; tss_id TSS7916;	0.0445053	-0.439096	0.000911805
MKNK2	gene_id MKNK2; gene_name MKNK2; p_id P32056; transcript_id NM_017572.3; tss_id TSS40503;	0.0452751	0.249208	0.000931172
BBS10	gene_id BBS10; gene_name BBS10; p_id P29992; transcript_id NM_024685.3; tss_id TSS46657;	0.0453068	0.186197	0.000935423
CADM3	gene_id CADM3; gene_name CADM3; p_id P32389; transcript_id NM_021189.3; tss_id TSS57387;	0.0455566	0.433018	0.000944197
CBX3P2	gene_id CBX3P2; gene_name CBX3P2; transcript_id rna71894; tss_id TSS60367;	0.0463266	-0.992947	0.000963834
IL1B	gene_id IL1B; gene_name IL1B; p_id P32909; transcript_id XM_006712496.1; tss_id TSS44719;	0.0465277	0.310682	0.000973497
TDP1	gene_id TDP1; gene_name TDP1; p_id P2974; transcript_id XM_005267847.1; tss_id TSS26193;	0.0465277	-0.203346	0.000975408
RAB17	gene_id RAB17; gene_name RAB17; p_id P23352; transcript_id XM_006712687.1; tss_id TSS54805;	0.0474482	-0.300872	0.000998473
CXXC5	gene_id CXXC5; gene_name CXXC5; p_id P11099; transcript_id NM_016463.7; tss_id TSS442;	0.047778	-0.302583	0.00100921
ERRFI1	gene_id ERRFI1; gene_name ERRFI1; p_id P28283; transcript_id NM_018948.3; tss_id TSS43161;	0.047782	0.170774	0.00101609
CENPH	gene_id CENPH; gene_name CENPH; p_id P21944; transcript_id NM_022909.3; tss_id TSS54242;	0.047782	-0.177405	0.00101707
CD99L2	gene_id CD99L2; gene_name CD99L2; p_id P23114; transcript_id XM_006724849.1; tss_id TSS15013;	0.047782	-0.20989	0.00102068
FAM35BP	gene_id FAM35BP; gene_name FAM35BP; transcript_id rna43724; tss_id TSS4199;	0.0484405	-0.509861	0.00103859
SLC7A2	gene_id SLC7A2; gene_name SLC7A2; p_id P54883; transcript_id NM_001008539.3; tss_id TSS26285;	0.0493642	0.244019	0.00106651
GOPC	gene_id GOPC; gene_name GOPC; p_id P27905; transcript_id NM_001017408.2; tss_id TSS8715;	0.0493642	0.164038	0.00107973
DIS3L	gene_id DIS3L; gene_name DIS3L; p_id P52243; transcript_id XM_005254147.2; tss_id TSS34286;	0.0493642	-0.181981	0.00107978
PBX2	gene_id PBX2; gene_name PBX2; p_id P3457; transcript_id NM_002586.4; tss_id TSS53789;	0.0493642	-0.194817	0.00108323
IFT52	gene_id IFT52; gene_name IFT52; p_id P14738; transcript_id XM_005260417.2; tss_id TSS5663;	0.0493642	-0.19137	0.00108365
C12orf39	gene_id C12orf39; gene_name C12orf39; p_id P12457; transcript_id NM_030572.2; tss_id TSS41093;	0.0493642	0.306385	0.00108384
HS6ST3	gene_id HS6ST3; gene_name HS6ST3; p_id P27900; transcript_id NM_153456.3; tss_id TSS11687;	0.0493642	0.630571	0.00108583
MFSD6	gene_id MFSD6; gene_name MFSD6; p_id P37439; transcript_id NM_017694.3; tss_id TSS55004;	0.0493781	-0.33142	0.00109006
MTHFD1L	gene_id MTHFD1L; gene_name MTHFD1L; p_id P51712; transcript_id NM_001242767.1; tss_id TSS18662;	0.0494618	-0.161579	0.00109696
TAGLN	gene_id TAGLN; gene_name TAGLN; p_id P39349; transcript_id NM_003186.3; tss_id TSS13636;	0.0494618	0.620521	0.00109976
FGFBP1	gene_id FGFBP1; gene_name FGFBP1; p_id P57120; transcript_id NM_005130.4; tss_id TSS25883;	0.0495283	-0.415756	0.0011086
TGFBR3	gene_id TGFBR3; gene_name TGFBR3; p_id P35523; transcript_id XM_006710867.1; tss_id TSS61608;	0.0495283	-0.333629	0.00110911
CLCA2	gene_id CLCA2; gene_name CLCA2; p_id P4520; transcript_id NM_006536.5; tss_id TSS8625;	0.0497545	-0.546911	0.00111812
GTF2H3	gene_id GTF2H3; gene_name GTF2H3; p_id P37136; transcript_id NM_001516.4; tss_id TSS12039;	0.0503705	-0.212406	0.00113597
FAM196B	gene_id FAM196B; gene_name FAM196B; p_id P15932; transcript_id NM_001129891.1; tss_id TSS58371;	0.0503894	0.308447	0.00114039
PTCHD3P1	gene_id PTCHD3P1; gene_name PTCHD3P1; transcript_id rna43284; tss_id TSS40317;	0.0508443	0.282305	0.00115473
PPAPDC1A	gene_id PPAPDC1A; gene_name PPAPDC1A; p_id P48417; transcript_id NM_001030059.1; tss_id TSS46390;	0.0519255	0.472758	0.00118577
SNX25	gene_id SNX25; gene_name SNX25; transcript_id rna23392; tss_id TSS43885;	0.0519255	0.134881	0.00118753
CPA4	gene_id CPA4; gene_name CPA4; p_id P32346; transcript_id NM_001163446.1; tss_id TSS50781;	0.0522628	-0.69459	0.00119939
GLUL	gene_id GLUL; gene_name GLUL; p_id P45285; transcript_id NM_001033056.2; tss_id TSS11512;	0.0527332	0.15599	0.00121676
DSG3	gene_id DSG3; gene_name DSG3; p_id P4222; transcript_id NM_001944.2; tss_id TSS37505;	0.0527332	-0.328504	0.00121895
ARPC1A	gene_id ARPC1A; gene_name ARPC1A; p_id P23820; transcript_id NM_001190996.1; tss_id TSS10491;	0.0527332	0.124916	0.00122275
MARC1	gene_id MARC1; gene_name MARC1; p_id P16347; transcript_id NM_022746.3; tss_id TSS47753;	0.0531833	-0.34536	0.00123741
RP11-245M24.1	gene_id RP11-245M24.1; gene_name RP11-245M24.1; transcript_id rna84710; tss_id TSS46877;	0.0534585	0.708321	0.00124806
HMCES	gene_id HMCES; gene_name HMCES; p_id P30604; transcript_id XM_005247637.1; tss_id TSS60070;	0.0534843	-0.147079	0.00125291
FAM114A2	gene_id FAM114A2; gene_name FAM114A2; p_id P19722; transcript_id XM_005268361.2; tss_id TSS31098;	0.0535798	0.127332	0.0012594
ARRDC2	gene_id ARRDC2; gene_name ARRDC2; p_id P46702; transcript_id NM_001025604.2; tss_id TSS40718;	0.0544016	0.287095	0.00128304
KIAA0586	gene_id KIAA0586; gene_name KIAA0586; p_id P42392; transcript_id NM_001244192.1; tss_id TSS32633;	0.0548609	-0.166069	0.00130215
MPP4	gene_id MPP4; gene_name MPP4; p_id P48115; transcript_id XM_005246734.2; tss_id TSS28321;	0.0548609	0.61801	0.00130258
EPM2AIP1	gene_id EPM2AIP1; gene_name EPM2AIP1; p_id P5576; transcript_id NM_014805.3; tss_id TSS28287;	0.0552775	-0.182882	0.0013206
SNAPC3	gene_id SNAPC3; gene_name SNAPC3; transcript_id rna39106; tss_id TSS29231;	0.0552775	0.150779	0.00132125
ANGPTL4	gene_id ANGPTL4; gene_name ANGPTL4; p_id P1145; transcript_id XM_005272485.2; tss_id TSS25509;	0.0553293	0.186279	0.00132688
POLB	gene_id POLB; gene_name POLB; p_id P43474; transcript_id NM_002690.2; tss_id TSS36191;	0.0563911	0.1749	0.00135765
HEBP2	gene_id HEBP2; gene_name HEBP2; p_id P12363; transcript_id NM_014320.2; tss_id TSS49799;	0.0563911	0.137393	0.0013613
SLC22A4	gene_id SLC22A4; gene_name SLC22A4; p_id P12741; transcript_id NM_003059.2; tss_id TSS61094;	0.0563916	-0.231685	0.00136638
DOCK10	gene_id DOCK10; gene_name DOCK10; p_id P57808; transcript_id NM_014689.2; tss_id TSS41920;	0.0563916	0.293047	0.00137027
CFLAR	gene_id CFLAR; gene_name CFLAR; p_id P41511; transcript_id NM_001202517.1; tss_id TSS46711;	0.0565794	0.144377	0.00138375
METTL9	gene_id METTL9; gene_name METTL9; p_id P31194; transcript_id NM_001288660.1; tss_id TSS63484;	0.0565794	0.13544	0.00138696
TOMM20	gene_id TOMM20; gene_name TOMM20; p_id P32331; transcript_id NM_014765.2; tss_id TSS34148;	0.0565794	-0.158802	0.00138831
LBR	gene_id LBR; gene_name LBR; p_id P56401; transcript_id NM_194442.2; tss_id TSS57160;	0.0565916	-0.134356	0.00139311
COL6A3	gene_id COL6A3; gene_name COL6A3; p_id P25107; transcript_id NM_004369.3; tss_id TSS44905;	0.0568891	0.497252	0.00140495
DUSP23	gene_id DUSP23; gene_name DUSP23; p_id P50888; transcript_id XM_005245289.1; tss_id TSS4229;	0.057156	0.253408	0.00141608
TGFB2	gene_id TGFB2; gene_name TGFB2; p_id P34741; transcript_id NM_001135599.2; tss_id TSS24696;	0.0584291	-0.597068	0.00145614
OXNAD1	gene_id OXNAD1; gene_name OXNAD1; p_id P43422; transcript_id NM_138381.3; tss_id TSS63406;	0.0584291	-0.189595	0.0014569
CD274	gene_id CD274; gene_name CD274; p_id P18435; transcript_id XM_006716759.1; tss_id TSS45313;	0.0587041	0.293253	0.00146842
DERL2	gene_id DERL2; gene_name DERL2; p_id P10990; transcript_id XM_005256672.2; tss_id TSS40911;	0.0587706	0.169243	0.00147475
INTS8	gene_id INTS8; gene_name INTS8; p_id P7152; transcript_id XM_006716602.1; tss_id TSS60511;	0.0593364	0.157702	0.00149366
EXOSC9	gene_id EXOSC9; gene_name EXOSC9; transcript_id rna22480; tss_id TSS26731;	0.0603342	-0.128032	0.00152357
TRA2A	gene_id TRA2A; gene_name TRA2A; p_id P33316; transcript_id NM_001282757.1; tss_id TSS12710;	0.0605118	0.146874	0.00153286
SGK1	gene_id SGK1; gene_name SGK1; p_id P26475; transcript_id NM_001143678.1; tss_id TSS38915;	0.060983	0.235764	0.00154964
DNAJB4	gene_id DNAJB4; gene_name DNAJB4; p_id P22675; transcript_id XM_005270397.1; tss_id TSS34350;	0.0612246	0.272899	0.00156218
ERO1LB	gene_id ERO1LB; gene_name ERO1LB; p_id P14686; transcript_id NM_019891.3; tss_id TSS1825;	0.0612246	0.189851	0.00157293
INHBA	gene_id INHBA; gene_name INHBA; p_id P57742; transcript_id NM_002192.2; tss_id TSS34167;	0.0612246	0.317088	0.00157337
DSEL	gene_id DSEL; gene_name DSEL; p_id P27809; transcript_id NM_032160.2; tss_id TSS9821;	0.0612246	0.177732	0.00157522
LMAN2L	gene_id LMAN2L; gene_name LMAN2L; transcript_id rna11131; tss_id TSS41113;	0.0636856	0.299826	0.0016436
EPB41	gene_id EPB41; gene_name EPB41; p_id P18331; transcript_id NM_001166007.1; tss_id TSS7616;	0.0640733	-0.161314	0.00165869
GSDMC	gene_id GSDMC; gene_name GSDMC; p_id P7543; transcript_id NM_031415.2; tss_id TSS2627;	0.0655987	0.694707	0.00170339
ACP6	gene_id ACP6; gene_name ACP6; p_id P8246; transcript_id XM_006711363.1; tss_id TSS11895;	0.0660709	-0.292023	0.0017209
GTDC1	gene_id GTDC1; gene_name GTDC1; p_id P58730; transcript_id XM_005263782.1; tss_id TSS6295;	0.0662502	-0.256292	0.00173951
ANKRD16	gene_id ANKRD16; gene_name ANKRD16; p_id P27150; transcript_id NM_019046.2; tss_id TSS34070;	0.0662502	-0.294619	0.00174109
SNAP23	gene_id SNAP23; gene_name SNAP23; p_id P38742; transcript_id XM_006720725.1; tss_id TSS49300;	0.0662502	0.143521	0.00174702
KCTD4	gene_id KCTD4; gene_name KCTD4; p_id P4681; transcript_id NM_198404.2; tss_id TSS30200;	0.0662502	-0.488701	0.00174774
TMEM147	gene_id TMEM147; gene_name TMEM147; p_id P38197; transcript_id NM_001242598.1; tss_id TSS44259;	0.0662502	0.203239	0.00175427
BRIP1	gene_id BRIP1; gene_name BRIP1; p_id P6819; transcript_id NM_032043.2; tss_id TSS17188;	0.0662502	-0.16305	0.00175713
PARD6G	gene_id PARD6G; gene_name PARD6G; p_id P43156; transcript_id NM_032510.3; tss_id TSS14811;	0.0673668	-0.329437	0.0017921
PRUNE2	gene_id PRUNE2; gene_name PRUNE2; p_id P17454; transcript_id XM_006716985.1; tss_id TSS32547;	0.0678783	0.629236	0.00181109
IRAK1BP1	gene_id IRAK1BP1; gene_name IRAK1BP1; p_id P58470; transcript_id NM_001010844.3; tss_id TSS4559;	0.0689278	-0.222893	0.00184924
KIF2C	gene_id KIF2C; gene_name KIF2C; p_id P47425; transcript_id XM_005270394.2; tss_id TSS63568;	0.0689278	-0.151802	0.00185004
IL6R	gene_id IL6R; gene_name IL6R; p_id P25251; transcript_id NM_000565.3; tss_id TSS3429;	0.0690311	-0.257735	0.0018583
FBXO22	gene_id FBXO22; gene_name FBXO22; p_id P34262; transcript_id NM_147188.2; tss_id TSS57499;	0.0696051	0.13575	0.00188572
FUCA1	gene_id FUCA1; gene_name FUCA1; p_id P12230; transcript_id XM_005245821.1; tss_id TSS61972;	0.0696051	-0.332225	0.00189015
CKB	gene_id CKB; gene_name CKB; p_id P42795; transcript_id NM_001823.4; tss_id TSS63569;	0.0696051	-0.894134	0.00189033
FGF2	gene_id FGF2; gene_name FGF2; p_id P7504; transcript_id NM_002006.4; tss_id TSS6670;	0.0697001	0.259172	0.00189975
DCAF8	gene_id DCAF8; gene_name DCAF8; transcript_id rna6156; tss_id TSS3251;	0.0697001	-0.114444	0.00190398
CCNG1	gene_id CCNG1; gene_name CCNG1; p_id P17967; transcript_id NM_199246.1; tss_id TSS45691;	0.0697076	-0.145456	0.00190972
KIAA1841	gene_id KIAA1841; gene_name KIAA1841; p_id P44797; transcript_id XM_005264606.2; tss_id TSS8861;	0.0704557	0.178345	0.00193581
NREP	gene_id NREP; gene_name NREP; p_id P49041; transcript_id NM_001142478.1; tss_id TSS9072;	0.0709197	0.484373	0.00195867
SERTAD1	gene_id SERTAD1; gene_name SERTAD1; p_id P44168; transcript_id NM_013376.3; tss_id TSS35788;	0.0709197	0.220876	0.00196014
CFDP1	gene_id CFDP1; gene_name CFDP1; p_id P46335; transcript_id NM_006324.2; tss_id TSS32593;	0.0709197	0.231813	0.00196773
RALGPS2	gene_id RALGPS2; gene_name RALGPS2; p_id P7280; transcript_id NM_152663.4; tss_id TSS33282;	0.0709197	-0.139222	0.00197109
IFT27	gene_id IFT27; gene_name IFT27; p_id P4179; transcript_id NM_006860.4; tss_id TSS40066;	0.0720628	0.479782	0.00200858
COG2	gene_id COG2; gene_name COG2; p_id P40968; transcript_id NM_001145036.1; tss_id TSS14539;	0.0725098	-0.14535	0.0020268
SMIM3	gene_id SMIM3; gene_name SMIM3; p_id P42961; transcript_id NM_032947.4; tss_id TSS40198;	0.0725535	0.213265	0.00204375
ACADSB	gene_id ACADSB; gene_name ACADSB; p_id P24058; transcript_id NM_001609.3; tss_id TSS27688;	0.0725535	-0.184142	0.00204647
GPN1	gene_id GPN1; gene_name GPN1; p_id P43603; transcript_id NM_001145049.1; tss_id TSS58053;	0.0725535	0.119503	0.00204699
GZF1	gene_id GZF1; gene_name GZF1; p_id P13209; transcript_id XM_006723606.1; tss_id TSS10126;	0.0725535	0.196419	0.00205106
ALDH1A3	gene_id ALDH1A3; gene_name ALDH1A3; p_id P12976; transcript_id NM_000693.2; tss_id TSS28486;	0.0728041	-0.409394	0.00206393
DENND6A	gene_id DENND6A; gene_name DENND6A; transcript_id rna17118; tss_id TSS29976;	0.0736693	-0.179652	0.00209558
PMEPA1	gene_id PMEPA1; gene_name PMEPA1; p_id P35331; transcript_id NM_020182.4; tss_id TSS16808;	0.0736693	0.268232	0.00210114
EDEM2	gene_id EDEM2; gene_name EDEM2; p_id P35628; transcript_id NM_001145025.1; tss_id TSS10954;	0.0736693	0.17227	0.00210601
ISG15	gene_id ISG15; gene_name ISG15; p_id P54009; transcript_id NM_005101.3; tss_id TSS152;	0.0736896	0.480259	0.00211757
MYO18A	gene_id MYO18A; gene_name MYO18A; p_id P18506; transcript_id NM_078471.3; tss_id TSS32632;	0.0736896	-0.351465	0.00211829
NEXN	gene_id NEXN; gene_name NEXN; p_id P5876; transcript_id NM_001172309.1; tss_id TSS51629;	0.0741827	0.392216	0.00213836
AEN	gene_id AEN; gene_name AEN; p_id P28981; transcript_id XM_006720645.1; tss_id TSS51491;	0.0753365	-0.130482	0.0021776
CCDC80	gene_id CCDC80; gene_name CCDC80; p_id P11886; transcript_id NM_199512.2; tss_id TSS16008;	0.0772502	0.308835	0.0022434
AC010127.3	gene_id AC010127.3; gene_name AC010127.3; transcript_id rna12654; tss_id TSS53274;	0.0772502	-0.744508	0.00224518
LAMB3	gene_id LAMB3; gene_name LAMB3; p_id P55748; transcript_id NM_001127641.1; tss_id TSS640;	0.0782022	0.238173	0.00227906
EHF	gene_id EHF; gene_name EHF; p_id P27346; transcript_id NM_012153.5; tss_id TSS19661;	0.0787886	-1.07741	0.00230241
C5	gene_id C5; gene_name C5; p_id P55335; transcript_id NM_001735.2; tss_id TSS43123;	0.0790589	0.326822	0.00231658
C9orf85	gene_id C9orf85; gene_name C9orf85; p_id P53969; transcript_id NM_182505.3; tss_id TSS14116;	0.0792182	-0.220737	0.00232754
BCKDHA	gene_id BCKDHA; gene_name BCKDHA; p_id P24799; transcript_id NM_000709.3; tss_id TSS55668;	0.0796361	-0.245962	0.00234614
SLC31A2	gene_id SLC31A2; gene_name SLC31A2; p_id P47687; transcript_id NM_001860.2; tss_id TSS34438;	0.079998	0.221068	0.00236316
SYNE3	gene_id SYNE3; gene_name SYNE3; p_id P24436; transcript_id XM_006720063.1; tss_id TSS19253;	0.0805422	-0.493876	0.00238563
LYRM5	gene_id LYRM5; gene_name LYRM5; p_id P58318; transcript_id NM_001001660.2; tss_id TSS38620;	0.0807513	-0.270231	0.00239823
C2orf76	gene_id C2orf76; gene_name C2orf76; p_id P30552; transcript_id XM_005263595.2; tss_id TSS43586;	0.0815907	0.340252	0.00243294
NFKBIA	gene_id NFKBIA; gene_name NFKBIA; p_id P45402; transcript_id NM_020529.2; tss_id TSS12140;	0.0815907	0.255213	0.00244105
ATF7IP2	gene_id ATF7IP2; gene_name ATF7IP2; transcript_id rna64079; tss_id TSS26724;	0.0815907	0.363772	0.0024426
ABCB6	gene_id ABCB6; gene_name ABCB6; p_id P59172; transcript_id NM_005689.2; tss_id TSS62701;	0.0825598	-0.238764	0.002481
NDUFA3	gene_id NDUFA3; gene_name NDUFA3; p_id P54283; transcript_id NM_004542.3; tss_id TSS14059;	0.0825598	0.209982	0.00248798
CACYBP	gene_id CACYBP; gene_name CACYBP; p_id P16333; transcript_id NM_001007214.1; tss_id TSS61987;	0.0825598	0.110024	0.00249128
YEATS2	gene_id YEATS2; gene_name YEATS2; transcript_id rna19523; tss_id TSS12696;	0.0825637	0.135589	0.00249796
LINC00657	gene_id LINC00657; gene_name LINC00657; transcript_id rna79707; tss_id TSS17024;	0.0828284	-0.14891	0.00251254
LOC730268	gene_id LOC730268; gene_name LOC730268; p_id P30370; transcript_id XM_005264679.1; tss_id TSS4827;	0.0839724	-0.529375	0.00255391
DNA2	gene_id DNA2; gene_name DNA2; p_id P15941; transcript_id NM_001080449.2; tss_id TSS42460;	0.0842178	-0.14148	0.00256806
FMN2	gene_id FMN2; gene_name FMN2; p_id P53347; transcript_id NM_020066.4; tss_id TSS51830;	0.0844224	0.336846	0.00258101
UGT1A6	gene_id UGT1A6; gene_name UGT1A6; p_id P32772; transcript_id NM_205862.1; tss_id TSS50954;	0.0845207	-1.29275	0.00259072
TRNT1	gene_id TRNT1; gene_name TRNT1; p_id P5701; transcript_id XM_005265196.1; tss_id TSS50559;	0.0845267	0.168466	0.00260177
KLHL5	gene_id KLHL5; gene_name KLHL5; p_id P5998; transcript_id XM_005262656.1; tss_id TSS57761;	0.0845267	0.169798	0.00260843
SLC3A2	gene_id SLC3A2; gene_name SLC3A2; p_id P22414; transcript_id NM_001012662.2; tss_id TSS12739;	0.0845267	-0.165318	0.00261104
CAP2	gene_id CAP2; gene_name CAP2; p_id P58018; transcript_id NM_006366.2; tss_id TSS50806;	0.0849564	0.227872	0.00263106
NCBP1	gene_id NCBP1; gene_name NCBP1; p_id P1696; transcript_id NM_002486.4; tss_id TSS44970;	0.0853001	0.121951	0.00265538
NCAPH	gene_id NCAPH; gene_name NCAPH; p_id P59035; transcript_id NM_001281710.1; tss_id TSS33159;	0.0853001	-0.158531	0.00265647
JAM3	gene_id JAM3; gene_name JAM3; p_id P24840; transcript_id NM_001205329.1; tss_id TSS34201;	0.0853001	0.148673	0.00266203
AIM1	gene_id AIM1; gene_name AIM1; p_id P45147; transcript_id XM_005266839.2; tss_id TSS15950;	0.0854685	-0.162044	0.00267407
SNORA63	gene_id SNORA63; gene_name SNORA63; transcript_id rna19691; tss_id TSS47216;	0.0858549	0.405212	0.00270486
APBA3	gene_id APBA3; gene_name APBA3; p_id P12056; transcript_id XM_006722950.1; tss_id TSS32424;	0.0858549	0.427119	0.00270775
HIBCH	gene_id HIBCH; gene_name HIBCH; p_id P12070; transcript_id NM_014362.3; tss_id TSS12486;	0.0858549	0.173009	0.00271617
TRNAE5	gene_id TRNAE5; gene_name TRNAE5; transcript_id rna6348; tss_id TSS5806;	0.0858549	7.80686	0.00272053
NDC1	gene_id NDC1; gene_name NDC1; transcript_id rna2951; tss_id TSS19775;	0.0858549	-0.121788	0.00272536
PPP2R3A	gene_id PPP2R3A; gene_name PPP2R3A; p_id P41579; transcript_id NM_002718.4; tss_id TSS60802;	0.0858549	-0.153671	0.00272707
GCAT	gene_id GCAT; gene_name GCAT; p_id P32063; transcript_id XM_006724172.1; tss_id TSS35366;	0.0864793	-0.267478	0.00275904
TRIML2	gene_id TRIML2; gene_name TRIML2; p_id P41290; transcript_id XM_006714136.1; tss_id TSS25315;	0.0864793	0.253468	0.00276446
SNX3	gene_id SNX3; gene_name SNX3; p_id P52757; transcript_id XM_005267192.1; tss_id TSS54131;	0.0864793	0.141111	0.0027675
YEATS4	gene_id YEATS4; gene_name YEATS4; p_id P13722; transcript_id XM_005269163.1; tss_id TSS45083;	0.0872839	-0.198892	0.00280018
SULT1B1	gene_id SULT1B1; gene_name SULT1B1; p_id P9791; transcript_id XM_005265676.1; tss_id TSS57257;	0.0875356	0.533321	0.00282064
MIR100HG	gene_id MIR100HG; gene_name MIR100HG; transcript_id rna50990; tss_id TSS45804;	0.0875356	0.175247	0.00282216
TGIF1	gene_id TGIF1; gene_name TGIF1; p_id P7894; transcript_id NM_174886.2; tss_id TSS24918;	0.088967	0.166357	0.00287537
MSRB3	gene_id MSRB3; gene_name MSRB3; p_id P7281; transcript_id NM_001031679.2; tss_id TSS6035;	0.0891474	0.138372	0.00288828
PLD6	gene_id PLD6; gene_name PLD6; p_id P12292; transcript_id NM_178836.3; tss_id TSS43674;	0.0893205	-0.319128	0.00290584
PID1	gene_id PID1; gene_name PID1; p_id P36539; transcript_id NM_017933.4; tss_id TSS16845;	0.0893205	0.204714	0.00290808
LONRF3	gene_id LONRF3; gene_name LONRF3; p_id P41991; transcript_id XM_005262476.1; tss_id TSS24717;	0.0894345	0.252659	0.00291889
GLS2	gene_id GLS2; gene_name GLS2; p_id P5172; transcript_id NM_001280798.1; tss_id TSS22515;	0.0895512	-0.784958	0.00292981
USP21	gene_id USP21; gene_name USP21; p_id P33414; transcript_id NM_001014443.2; tss_id TSS52621;	0.0899285	-0.322885	0.00294929
CDKL1	gene_id CDKL1; gene_name CDKL1; p_id P51278; transcript_id XM_005268158.1; tss_id TSS13559;	0.0905416	-0.23735	0.00297659
PLEK2	gene_id PLEK2; gene_name PLEK2; p_id P51316; transcript_id NM_016445.1; tss_id TSS4931;	0.0909705	0.186537	0.00299854
KPTN	gene_id KPTN; gene_name KPTN; p_id P18491; transcript_id XM_005258467.1; tss_id TSS2287;	0.0909705	0.382881	0.00300514
EMP2	gene_id EMP2; gene_name EMP2; p_id P58493; transcript_id NM_001424.4; tss_id TSS52602;	0.0912382	-0.142759	0.00302271
BAG1	gene_id BAG1; gene_name BAG1; p_id P24719; transcript_id NM_001172415.1; tss_id TSS63032;	0.0912382	-0.159709	0.00302847
CBWD1	gene_id CBWD1; gene_name CBWD1; p_id P13393; transcript_id NM_001145355.1; tss_id TSS8555;	0.0914086	-0.210771	0.00304139
ANXA8L1	gene_id ANXA8L1; gene_name ANXA8L1; p_id P50671; transcript_id NM_001278923.1; tss_id TSS50778;	0.0914812	-0.215738	0.00306011
HDAC3	gene_id HDAC3; gene_name HDAC3; p_id P43174; transcript_id NM_003883.3; tss_id TSS17730;	0.0914812	-0.120899	0.0030604
CTSC	gene_id CTSC; gene_name CTSC; p_id P43308; transcript_id NM_001814.4; tss_id TSS19128;	0.0914812	0.135692	0.0030656
PPP1R15B	gene_id PPP1R15B; gene_name PPP1R15B; p_id P19707; transcript_id XM_005245551.2; tss_id TSS35355;	0.0920033	-0.145816	0.00309162
BAMBI	gene_id BAMBI; gene_name BAMBI; p_id P43052; transcript_id NM_012342.2; tss_id TSS43779;	0.0920033	0.261364	0.00309771
ZSCAN32	gene_id ZSCAN32; gene_name ZSCAN32; p_id P33860; transcript_id XM_005255404.2; tss_id TSS5449;	0.0923917	-0.225729	0.00311812
DDX17	gene_id DDX17; gene_name DDX17; p_id P9574; transcript_id NM_006386.4; tss_id TSS42425;	0.0924341	0.105224	0.00312689
BFSP1	gene_id BFSP1; gene_name BFSP1; p_id P13345; transcript_id NM_001161705.1; tss_id TSS21059;	0.0927698	-0.433752	0.00314561
DNAJB6	gene_id DNAJB6; gene_name DNAJB6; p_id P27099; transcript_id NM_005494.2; tss_id TSS6177;	0.0929374	0.131938	0.00315868
THAP9	gene_id THAP9; gene_name THAP9; p_id P13718; transcript_id NM_024672.4; tss_id TSS25314;	0.0930225	-0.258979	0.0031758
NT5E	gene_id NT5E; gene_name NT5E; p_id P46189; transcript_id NM_002526.3; tss_id TSS15359;	0.0930225	0.138199	0.003178
TMEM144	gene_id TMEM144; gene_name TMEM144; p_id P15303; transcript_id XM_005263112.1; tss_id TSS35653;	0.0930225	-0.218524	0.00318373
MCMBP	gene_id MCMBP; gene_name MCMBP; p_id P10607; transcript_id NM_001256378.1; tss_id TSS40200;	0.0952727	-0.135937	0.00327371
PVRL3	gene_id PVRL3; gene_name PVRL3; p_id P11216; transcript_id NM_015480.2; tss_id TSS58626;	0.0952727	0.137784	0.00327587
WLS	gene_id WLS; gene_name WLS; p_id P1884; transcript_id NM_001002292.3; tss_id TSS24333;	0.0955025	-0.112837	0.00329323
TP53I3	gene_id TP53I3; gene_name TP53I3; p_id P9944; transcript_id XM_005264650.1; tss_id TSS34142;	0.0955025	0.218456	0.00329894
DEAF1	gene_id DEAF1; gene_name DEAF1; transcript_id rna46537; tss_id TSS60925;	0.0964435	-0.282566	0.00333911
PDCD4	gene_id PDCD4; gene_name PDCD4; p_id P28186; transcript_id NM_014456.4; tss_id TSS9897;	0.0965635	-0.128082	0.00335093
SLC16A14	gene_id SLC16A14; gene_name SLC16A14; p_id P45232; transcript_id NM_152527.4; tss_id TSS57460;	0.0968158	-0.540996	0.003373
C11orf24	gene_id C11orf24; gene_name C11orf24; p_id P1857; transcript_id XM_005274054.1; tss_id TSS1273;	0.0968158	-0.186186	0.00337506
ATF2	gene_id ATF2; gene_name ATF2; p_id P9397; transcript_id NM_001256090.1; tss_id TSS18083;	0.097229	0.159198	0.00340287
DENND5B	gene_id DENND5B; gene_name DENND5B; p_id P41735; transcript_id NM_144973.3; tss_id TSS45027;	0.097229	-0.141837	0.00340491
COX11	gene_id COX11; gene_name COX11; transcript_id rna70211; tss_id TSS30555;	0.0976786	-0.16372	0.00342841
TMPO	gene_id TMPO; gene_name TMPO; p_id P55761; transcript_id NM_001032283.2; tss_id TSS49190;	0.0977104	-0.118882	0.00344364
RNFT1	gene_id RNFT1; gene_name RNFT1; p_id P3898; transcript_id NM_016125.3; tss_id TSS57207;	0.0977104	0.177803	0.00344504
CD83	gene_id CD83; gene_name CD83; p_id P53209; transcript_id NM_001251901.1; tss_id TSS15064;	0.0988228	0.256657	0.0035131
DUSP6	gene_id DUSP6; gene_name DUSP6; p_id P20556; transcript_id NM_022652.2; tss_id TSS51627;	0.0988228	-0.21596	0.00351439
LYPD6	gene_id LYPD6; gene_name LYPD6; p_id P43472; transcript_id NM_001195685.1; tss_id TSS38809;	0.0988228	0.275882	0.00351508
FOXO3	gene_id FOXO3; gene_name FOXO3; p_id P19035; transcript_id NM_201559.2; tss_id TSS1469;	0.0988228	0.157923	0.00352533
PSPC1	gene_id PSPC1; gene_name PSPC1; transcript_id rna55846; tss_id TSS14620;	0.0988228	-0.183223	0.0035291
TJP2	gene_id TJP2; gene_name TJP2; p_id P43903; transcript_id XM_005252312.1; tss_id TSS9047;	0.0988228	0.194686	0.00353135
PDCD6	gene_id PDCD6; gene_name PDCD6; p_id P49388; transcript_id NM_001267558.1; tss_id TSS9024;	0.0988268	0.118521	0.00353934
B4GALT2	gene_id B4GALT2; gene_name B4GALT2; p_id P3814; transcript_id NM_003780.4; tss_id TSS43660;	0.0995443	-0.171713	0.00357294
WWOX	gene_id WWOX; gene_name WWOX; p_id P24279; transcript_id NM_130791.2; tss_id TSS14615;	0.0998846	-0.287403	0.00359308
OMA1	gene_id OMA1; gene_name OMA1; p_id P38675; transcript_id NM_145243.3; tss_id TSS22276;	0.100469	0.220665	0.0036237
FAM213A	gene_id FAM213A; gene_name FAM213A; p_id P23214; transcript_id NM_001243779.1; tss_id TSS29786;	0.100469	-0.423724	0.00363226
NUP210	gene_id NUP210; gene_name NUP210; p_id P57772; transcript_id NM_024923.3; tss_id TSS24625;	0.100469	-0.450429	0.00365274
LOC642852	gene_id LOC642852; gene_name LOC642852; transcript_id rna81860; tss_id TSS14626;	0.100469	0.266152	0.00365696
ADORA2B	gene_id ADORA2B; gene_name ADORA2B; p_id P7449; transcript_id NM_000676.2; tss_id TSS46017;	0.100469	-0.22687	0.00365781
HSD11B1	gene_id HSD11B1; gene_name HSD11B1; p_id P56429; transcript_id NM_001206741.1; tss_id TSS3160;	0.100469	0.7618	0.00366197
ANAPC5	gene_id ANAPC5; gene_name ANAPC5; p_id P879; transcript_id NM_016237.4; tss_id TSS38545;	0.100503	-0.149208	0.0036712
FAM173B	gene_id FAM173B; gene_name FAM173B; p_id P37157; transcript_id NM_001258388.1; tss_id TSS41059;	0.101211	0.165485	0.00370508
TMEM41B	gene_id TMEM41B; gene_name TMEM41B; transcript_id rna47168; tss_id TSS20996;	0.101711	0.194934	0.00373864
SSR3	gene_id SSR3; gene_name SSR3; p_id P47157; transcript_id NM_007107.3; tss_id TSS27320;	0.101711	0.107072	0.00373957
MAP3K7CL	gene_id MAP3K7CL; gene_name MAP3K7CL; p_id P18053; transcript_id NM_020152.3; tss_id TSS19394;	0.102308	-0.512082	0.00376963
JUNB	gene_id JUNB; gene_name JUNB; p_id P39367; transcript_id NM_002229.2; tss_id TSS43419;	0.102507	0.353387	0.00378512
SLC25A15	gene_id SLC25A15; gene_name SLC25A15; p_id P15520; transcript_id NM_014252.3; tss_id TSS40904;	0.102747	-0.124308	0.00380727
RNASEH2C	gene_id RNASEH2C; gene_name RNASEH2C; p_id P7668; transcript_id NM_032193.3; tss_id TSS5867;	0.102747	0.169764	0.00381029
OAZ1	gene_id OAZ1; gene_name OAZ1; p_id P45262; transcript_id NM_004152.2; tss_id TSS19501;	0.103252	0.126865	0.00383719
HSPB1	gene_id HSPB1; gene_name HSPB1; p_id P2133; transcript_id NM_001540.3; tss_id TSS37051;	0.103813	0.413461	0.00386816
ZNF736	gene_id ZNF736; gene_name ZNF736; p_id P42864; transcript_id XM_006716104.1; tss_id TSS27290;	0.103813	0.302694	0.00387455
CSTB	gene_id CSTB; gene_name CSTB; p_id P12983; transcript_id NM_000100.3; tss_id TSS52226;	0.103846	0.203073	0.00388402
GNN	gene_id GNN; gene_name GNN; transcript_id rna54699; tss_id TSS25754;	0.105312	0.778685	0.00394722
RBFA	gene_id RBFA; gene_name RBFA; p_id P47351; transcript_id NM_024805.2; tss_id TSS54969;	0.105815	-0.188656	0.00397448
CLPTM1L	gene_id CLPTM1L; gene_name CLPTM1L; p_id P55012; transcript_id XM_006714502.1; tss_id TSS6226;	0.105871	0.107989	0.00398906
MID1	gene_id MID1; gene_name MID1; p_id P19099; transcript_id NM_033289.1; tss_id TSS4225;	0.105871	-0.182511	0.00399339
AKT3	gene_id AKT3; gene_name AKT3; p_id P14962; transcript_id NM_181690.2; tss_id TSS58496;	0.106441	0.159446	0.00402335
TTC21B	gene_id TTC21B; gene_name TTC21B; p_id P43063; transcript_id NM_024753.4; tss_id TSS24305;	0.106834	0.142607	0.00405456
FNDC3B	gene_id FNDC3B; gene_name FNDC3B; p_id P22846; transcript_id NM_022763.3; tss_id TSS23030;	0.106834	0.155865	0.00405515
FRMD3	gene_id FRMD3; gene_name FRMD3; p_id P9753; transcript_id NM_001244961.1; tss_id TSS38613;	0.107225	0.33686	0.0040785
ETV1	gene_id ETV1; gene_name ETV1; p_id P27572; transcript_id NM_001163150.1; tss_id TSS20012;	0.107709	-0.28899	0.00410547
FAM149A	gene_id FAM149A; gene_name FAM149A; p_id P23095; transcript_id XM_005262909.2; tss_id TSS10730;	0.108448	0.58708	0.00414227
RP11-132A1.4	gene_id RP11-132A1.4; gene_name RP11-132A1.4; transcript_id rna34189; tss_id TSS6365;	0.108551	-0.248792	0.00415481
CHD7	gene_id CHD7; gene_name CHD7; p_id P19439; transcript_id XM_005251267.1; tss_id TSS31729;	0.1087	-0.193913	0.00418304
MPZL2	gene_id MPZL2; gene_name MPZL2; p_id P50588; transcript_id NM_005797.3; tss_id TSS27907;	0.1087	-0.282998	0.0041859
C11orf70	gene_id C11orf70; gene_name C11orf70; p_id P37070; transcript_id XM_005271713.1; tss_id TSS552;	0.1087	-0.646455	0.0041864
CGB8	gene_id CGB8; gene_name CGB8; p_id P7025; transcript_id NM_033183.2; tss_id TSS16691;	0.109612	0.952442	0.00423753
MECOM	gene_id MECOM; gene_name MECOM; p_id P50943; transcript_id NM_001205194.1; tss_id TSS38098;	0.109612	-0.194049	0.00424042
NUCB2	gene_id NUCB2; gene_name NUCB2; p_id P18657; transcript_id XM_005252947.2; tss_id TSS44596;	0.109612	0.165361	0.00424767
IL13RA2	gene_id IL13RA2; gene_name IL13RA2; p_id P46004; transcript_id NM_000640.2; tss_id TSS40870;	0.109781	0.781772	0.00426443
IL1A	gene_id IL1A; gene_name IL1A; p_id P14043; transcript_id NM_000575.3; tss_id TSS57293;	0.109781	0.210551	0.00427165
LARP1B	gene_id LARP1B; gene_name LARP1B; p_id P30067; transcript_id NM_001278604.1; tss_id TSS47040;	0.109857	-0.120967	0.0042917
SLC25A21	gene_id SLC25A21; gene_name SLC25A21; p_id P20551; transcript_id NM_001171170.1; tss_id TSS4792;	0.109857	-0.318199	0.00429206
LOC101928801	gene_id LOC101928801; gene_name LOC101928801; transcript_id rna60; tss_id TSS49237;	0.109865	0.786791	0.00430109
CARD10	gene_id CARD10; gene_name CARD10; p_id P55284; transcript_id NM_014550.3; tss_id TSS36178;	0.110072	-0.245619	0.00432141
TERC	gene_id TERC; gene_name TERC; transcript_id rna19266; tss_id TSS31247;	0.110072	0.370646	0.00433117
SAMD9L	gene_id SAMD9L; gene_name SAMD9L; p_id P33119; transcript_id NM_152703.2; tss_id TSS59398;	0.110072	0.332887	0.0043354
TTC39C	gene_id TTC39C; gene_name TTC39C; p_id P41156; transcript_id NM_153211.3; tss_id TSS446;	0.110158	-0.177409	0.00434753
MCCC2	gene_id MCCC2; gene_name MCCC2; p_id P47872; transcript_id NM_022132.4; tss_id TSS694;	0.110448	-0.13291	0.00438152
RFTN1	gene_id RFTN1; gene_name RFTN1; p_id P58957; transcript_id XM_006713070.1; tss_id TSS15154;	0.110448	0.302031	0.00440002
TMEM187	gene_id TMEM187; gene_name TMEM187; p_id P48800; transcript_id NM_003492.2; tss_id TSS27718;	0.110448	0.369731	0.00440902
SRGAP3	gene_id SRGAP3; gene_name SRGAP3; p_id P36652; transcript_id XM_006713433.1; tss_id TSS25545;	0.110448	-0.611995	0.00442003
TRIM5	gene_id TRIM5; gene_name TRIM5; p_id P15046; transcript_id NM_033093.2; tss_id TSS1228;	0.110448	0.1519	0.00442126
BBS4	gene_id BBS4; gene_name BBS4; p_id P33953; transcript_id NM_033028.4; tss_id TSS49692;	0.110448	-0.174498	0.00442262
TFDP2	gene_id TFDP2; gene_name TFDP2; p_id P48842; transcript_id NM_006286.4; tss_id TSS21333;	0.110448	-0.119257	0.00442673
FLI1	gene_id FLI1; gene_name FLI1; p_id P23687; transcript_id NM_001271012.1; tss_id TSS12793;	0.110448	-0.238057	0.00443101
DNAJA1	gene_id DNAJA1; gene_name DNAJA1; p_id P38641; transcript_id NM_001539.2; tss_id TSS39833;	0.110448	0.138002	0.00444864
PRKCH	gene_id PRKCH; gene_name PRKCH; p_id P1685; transcript_id NM_006255.3; tss_id TSS13265;	0.110448	-0.259452	0.0044551
PTGES2	gene_id PTGES2; gene_name PTGES2; p_id P25152; transcript_id NM_001256335.1; tss_id TSS17505;	0.110448	-0.171103	0.00446066
SEL1L3	gene_id SEL1L3; gene_name SEL1L3; p_id P7037; transcript_id NM_015187.3; tss_id TSS53529;	0.110448	0.201406	0.00447013
RNF149	gene_id RNF149; gene_name RNF149; p_id P55338; transcript_id XM_005263921.2; tss_id TSS20413;	0.110448	0.121523	0.00447301
SYTL1	gene_id SYTL1; gene_name SYTL1; p_id P11386; transcript_id XM_006710989.1; tss_id TSS2073;	0.110871	-0.444302	0.00449892
INTS6	gene_id INTS6; gene_name INTS6; p_id P20575; transcript_id NM_012141.2; tss_id TSS27691;	0.110923	0.151225	0.00450986
MCL1	gene_id MCL1; gene_name MCL1; p_id P57793; transcript_id NM_182763.2; tss_id TSS24588;	0.11143	0.0945964	0.0045393
FGD5-AS1	gene_id FGD5-AS1; gene_name FGD5-AS1; transcript_id rna15383; tss_id TSS31662;	0.111793	-0.104403	0.00456299
CBLC	gene_id CBLC; gene_name CBLC; p_id P3848; transcript_id NM_001130852.1; tss_id TSS13580;	0.113342	-0.414942	0.00463519
ZBTB38	gene_id ZBTB38; gene_name ZBTB38; p_id P30439; transcript_id NM_001080412.2; tss_id TSS21975;	0.115021	-0.124687	0.00471302
TMEM56	gene_id TMEM56; gene_name TMEM56; p_id P4796; transcript_id NM_152487.2; tss_id TSS3802;	0.115588	-0.260616	0.00475314
DNAJB2	gene_id DNAJB2; gene_name DNAJB2; p_id P34496; transcript_id NM_006736.5; tss_id TSS4137;	0.115588	0.252804	0.00477666
STS	gene_id STS; gene_name STS; p_id P11348; transcript_id XM_005274511.1; tss_id TSS28861;	0.115588	0.206592	0.00477716
SPAG9	gene_id SPAG9; gene_name SPAG9; p_id P6290; transcript_id NM_001130527.2; tss_id TSS24960;	0.115588	0.124275	0.00477763
DENND2C	gene_id DENND2C; gene_name DENND2C; p_id P44642; transcript_id NM_198459.3; tss_id TSS48509;	0.115588	-0.218794	0.00478214
NOG	gene_id NOG; gene_name NOG; p_id P38704; transcript_id NM_005450.4; tss_id TSS24737;	0.115811	0.624413	0.00480056
IREB2	gene_id IREB2; gene_name IREB2; p_id P15630; transcript_id NM_004136.2; tss_id TSS8994;	0.117083	-0.179985	0.00486834
RER1	gene_id RER1; gene_name RER1; p_id P46558; transcript_id NM_007033.4; tss_id TSS22246;	0.117083	0.1194	0.00487188
RNF41	gene_id RNF41; gene_name RNF41; p_id P9919; transcript_id NM_005785.3; tss_id TSS21538;	0.117497	-0.151591	0.00492378
RNF141	gene_id RNF141; gene_name RNF141; p_id P47985; transcript_id NM_016422.3; tss_id TSS30859;	0.117497	-0.145759	0.00493511
KDM7A	gene_id KDM7A; gene_name KDM7A; p_id P50049; transcript_id NM_030647.1; tss_id TSS31782;	0.117497	0.211408	0.00493994
TIGD1	gene_id TIGD1; gene_name TIGD1; p_id P17930; transcript_id NM_145702.1; tss_id TSS672;	0.117497	-0.297195	0.00494081
QARS	gene_id QARS; gene_name QARS; transcript_id rna16565; tss_id TSS35480;	0.117497	-0.118429	0.00494221
COA6	gene_id COA6; gene_name COA6; p_id P25991; transcript_id XM_005273123.2; tss_id TSS28171;	0.117497	0.191458	0.00496588
RAD18	gene_id RAD18; gene_name RAD18; p_id P16336; transcript_id NM_020165.3; tss_id TSS4330;	0.117497	-0.141615	0.00496967
BACE1	gene_id BACE1; gene_name BACE1; p_id P25382; transcript_id NM_138972.3; tss_id TSS60007;	0.117497	-0.281438	0.00497201
STOML1	gene_id STOML1; gene_name STOML1; p_id P29549; transcript_id NM_001256674.1; tss_id TSS41652;	0.117497	0.283524	0.00498728
TMEM5	gene_id TMEM5; gene_name TMEM5; p_id P18433; transcript_id NM_014254.2; tss_id TSS59591;	0.117497	0.125868	0.00499488
MRGBP	gene_id MRGBP; gene_name MRGBP; transcript_id rna80682; tss_id TSS5775;	0.117497	-0.150775	0.00500278
ACN9	gene_id ACN9; gene_name ACN9; p_id P57988; transcript_id NM_020186.2; tss_id TSS58354;	0.117497	-0.236226	0.00502225
DTX4	gene_id DTX4; gene_name DTX4; p_id P39226; transcript_id NM_015177.1; tss_id TSS6236;	0.117497	-0.403371	0.00502565
NAE1	gene_id NAE1; gene_name NAE1; p_id P20944; transcript_id NM_001018159.1; tss_id TSS7864;	0.117497	-0.106463	0.00503124
NTN4	gene_id NTN4; gene_name NTN4; p_id P11177; transcript_id NM_021229.3; tss_id TSS9573;	0.117497	0.179668	0.00503272
TMEM126B	gene_id TMEM126B; gene_name TMEM126B; p_id P37626; transcript_id NM_001256546.1; tss_id TSS33484;	0.117497	0.237261	0.00503839
IFT46	gene_id IFT46; gene_name IFT46; p_id P37271; transcript_id NM_001168618.1; tss_id TSS681;	0.118504	-0.242251	0.00509098
SLC16A7	gene_id SLC16A7; gene_name SLC16A7; p_id P6554; transcript_id NM_001270623.1; tss_id TSS39458;	0.119004	-0.175902	0.00513017
MIB2	gene_id MIB2; gene_name MIB2; p_id P35203; transcript_id XM_006710369.1; tss_id TSS54113;	0.119004	0.5194	0.00513136
SLC2A1	gene_id SLC2A1; gene_name SLC2A1; p_id P23370; transcript_id NM_006516.2; tss_id TSS16362;	0.120645	-0.215382	0.0052117
CDC26	gene_id CDC26; gene_name CDC26; p_id P49958; transcript_id NM_139286.3; tss_id TSS26749;	0.12184	0.160268	0.005281
IL8	gene_id IL8; gene_name IL8; p_id P19826; transcript_id NM_000584.3; tss_id TSS28664;	0.12184	0.616393	0.0052864
DDX46	gene_id DDX46; gene_name DDX46; p_id P57381; transcript_id NM_014829.2; tss_id TSS62404;	0.12184	-0.145935	0.00529234
PCMTD2	gene_id PCMTD2; gene_name PCMTD2; p_id P9685; transcript_id NM_018257.2; tss_id TSS18546;	0.121947	-0.18888	0.00530669
DGKE	gene_id DGKE; gene_name DGKE; p_id P52983; transcript_id NM_003647.2; tss_id TSS60319;	0.122687	-0.176884	0.0053549
ZNF391	gene_id ZNF391; gene_name ZNF391; p_id P38468; transcript_id XM_006715086.1; tss_id TSS20662;	0.122687	0.445924	0.00535838
PUS1	gene_id PUS1; gene_name PUS1; p_id P50069; transcript_id NM_001002020.2; tss_id TSS29512;	0.123432	0.203034	0.00540119
SNHG4	gene_id SNHG4; gene_name SNHG4; transcript_id rna25800; tss_id TSS40606;	0.123432	-0.272829	0.00541761
IL17RE	gene_id IL17RE; gene_name IL17RE; p_id P50851; transcript_id NM_153483.2; tss_id TSS8326;	0.123432	-0.525761	0.00542029
FBXO21	gene_id FBXO21; gene_name FBXO21; p_id P35; transcript_id NM_033624.2; tss_id TSS18032;	0.123571	-0.121185	0.00544056
TOR1B	gene_id TOR1B; gene_name TOR1B; p_id P33015; transcript_id XM_005251927.1; tss_id TSS48499;	0.123571	0.165303	0.00544602
RP1	gene_id RP1; gene_name RP1; p_id P2633; transcript_id NM_006269.1; tss_id TSS18074;	0.123693	0.593819	0.00546124
MARCO	gene_id MARCO; gene_name MARCO; p_id P11570; transcript_id NM_006770.3; tss_id TSS50996;	0.123853	-0.835628	0.00547811
PAM	gene_id PAM; gene_name PAM; p_id P56060; transcript_id XM_006714635.1; tss_id TSS16694;	0.123858	0.101154	0.00548817
TMEM237	gene_id TMEM237; gene_name TMEM237; p_id P38527; transcript_id NM_001044385.2; tss_id TSS29666;	0.124113	-0.128873	0.00550933
CRYBG3	gene_id CRYBG3; gene_name CRYBG3; transcript_id rna17557; tss_id TSS40469;	0.124814	0.148329	0.00555223
NT5C	gene_id NT5C; gene_name NT5C; p_id P16362; transcript_id NM_001252377.1; tss_id TSS7132;	0.124814	-0.224823	0.00556029
MCM3	gene_id MCM3; gene_name MCM3; p_id P31640; transcript_id NM_002388.4; tss_id TSS51245;	0.126562	-0.124529	0.00564819
SPG7	gene_id SPG7; gene_name SPG7; p_id P28909; transcript_id XM_006721265.1; tss_id TSS46689;	0.127421	0.163343	0.00570888
S100A14	gene_id S100A14; gene_name S100A14; p_id P17822; transcript_id XM_006711468.1; tss_id TSS44468;	0.127421	-0.421217	0.00570946
SLC7A5	gene_id SLC7A5; gene_name SLC7A5; p_id P27934; transcript_id XM_006721287.1; tss_id TSS8820;	0.127421	-0.500755	0.0057262
C1orf74	gene_id C1orf74; gene_name C1orf74; p_id P57196; transcript_id NM_152485.2; tss_id TSS6582;	0.127421	-0.204096	0.00573184
FAM120C	gene_id FAM120C; gene_name FAM120C; p_id P37338; transcript_id NM_017848.4; tss_id TSS57564;	0.127421	-0.20827	0.00573712
SDF2L1	gene_id SDF2L1; gene_name SDF2L1; p_id P22605; transcript_id NM_022044.2; tss_id TSS46047;	0.128546	0.287806	0.00580522
PTX3	gene_id PTX3; gene_name PTX3; p_id P6014; transcript_id NM_002852.3; tss_id TSS23993;	0.128546	0.439359	0.00581088
HSPA1A	gene_id HSPA1A; gene_name HSPA1A; p_id P38629; transcript_id NM_005345.5; tss_id TSS53192;	0.128546	0.283417	0.00581841
MITF	gene_id MITF; gene_name MITF; p_id P19939; transcript_id NM_198159.2; tss_id TSS47566;	0.129636	0.261047	0.00587802
LOC101929140	gene_id LOC101929140; gene_name LOC101929140; transcript_id rna56348; tss_id TSS37941;	0.130241	0.636435	0.00591919
LIG1	gene_id LIG1; gene_name LIG1; p_id P18919; transcript_id NM_000234.2; tss_id TSS49659;	0.130241	-0.256168	0.00592614
CCDC41	gene_id CCDC41; gene_name CCDC41; transcript_id rna54414; tss_id TSS33620;	0.130373	0.209119	0.0059425
TYRO3	gene_id TYRO3; gene_name TYRO3; p_id P33147; transcript_id NM_006293.3; tss_id TSS4392;	0.130673	0.246149	0.00596656
TRIM22	gene_id TRIM22; gene_name TRIM22; p_id P34563; transcript_id NM_001199573.1; tss_id TSS20100;	0.130901	-0.258373	0.00598739
DARS2	gene_id DARS2; gene_name DARS2; p_id P53481; transcript_id XM_006711426.1; tss_id TSS21046;	0.131905	0.106019	0.00605162
LPIN1	gene_id LPIN1; gene_name LPIN1; p_id P10119; transcript_id XM_006711869.1; tss_id TSS38559;	0.131905	-0.171897	0.00606083
ANTXR2	gene_id ANTXR2; gene_name ANTXR2; p_id P24219; transcript_id NM_058172.5; tss_id TSS17906;	0.131905	0.134541	0.00606473
PGAP3	gene_id PGAP3; gene_name PGAP3; p_id P9988; transcript_id NM_033419.3; tss_id TSS43235;	0.132094	-0.652597	0.00608391
GDAP1	gene_id GDAP1; gene_name GDAP1; p_id P8993; transcript_id NM_001040875.2; tss_id TSS43590;	0.132182	-0.203944	0.00609843
EZH2	gene_id EZH2; gene_name EZH2; p_id P7656; transcript_id NM_001203247.1; tss_id TSS2653;	0.132192	-0.167202	0.00612084
TDG	gene_id TDG; gene_name TDG; transcript_id rna54705; tss_id TSS40375;	0.132192	-0.138947	0.00614576
RBM43	gene_id RBM43; gene_name RBM43; p_id P2502; transcript_id NM_198557.2; tss_id TSS30130;	0.132192	-0.349495	0.00614821
TGM2	gene_id TGM2; gene_name TGM2; p_id P55500; transcript_id NM_004613.2; tss_id TSS43192;	0.132192	0.466753	0.00614861
COQ2	gene_id COQ2; gene_name COQ2; transcript_id rna21798; tss_id TSS60432;	0.132192	-0.124044	0.0061514
ETS1	gene_id ETS1; gene_name ETS1; p_id P4682; transcript_id NM_001143820.1; tss_id TSS61651;	0.132791	0.153433	0.00619291
SLC39A7	gene_id SLC39A7; gene_name SLC39A7; p_id P26924; transcript_id NM_001288777.1; tss_id TSS35112;	0.132791	-0.137246	0.00620035
LAMTOR3	gene_id LAMTOR3; gene_name LAMTOR3; p_id P31566; transcript_id NM_021970.3; tss_id TSS24864;	0.133973	0.144922	0.00626621
IL4R	gene_id IL4R; gene_name IL4R; p_id P56479; transcript_id XM_005255309.2; tss_id TSS52183;	0.134157	-0.13654	0.00629495
WDR76	gene_id WDR76; gene_name WDR76; p_id P1178; transcript_id XM_005254681.1; tss_id TSS55490;	0.134157	-0.146525	0.00629611
ARFIP2	gene_id ARFIP2; gene_name ARFIP2; p_id P32213; transcript_id NM_012402.3; tss_id TSS1051;	0.135052	-0.192438	0.00634882
SLC36A4	gene_id SLC36A4; gene_name SLC36A4; p_id P53809; transcript_id NM_001286139.1; tss_id TSS28120;	0.135606	-0.153932	0.00638566
ILVBL	gene_id ILVBL; gene_name ILVBL; p_id P19461; transcript_id NM_006844.4; tss_id TSS49737;	0.135948	-0.156709	0.00641254
NR2F1-AS1	gene_id NR2F1-AS1; gene_name NR2F1-AS1; transcript_id rna24961; tss_id TSS54552;	0.136115	0.479322	0.00643123
NBPF3	gene_id NBPF3; gene_name NBPF3; p_id P11899; transcript_id NM_001256416.2; tss_id TSS20754;	0.13716	-0.21242	0.00649149
DZIP3	gene_id DZIP3; gene_name DZIP3; p_id P51955; transcript_id XM_005247917.1; tss_id TSS10580;	0.137767	-0.238113	0.00653115
GLIPR1	gene_id GLIPR1; gene_name GLIPR1; p_id P4844; transcript_id NM_006851.2; tss_id TSS4490;	0.138635	0.149921	0.00658334
DDHD2	gene_id DDHD2; gene_name DDHD2; p_id P42467; transcript_id XM_005273454.1; tss_id TSS13130;	0.138952	-0.119871	0.00661871
ZSCAN25	gene_id ZSCAN25; gene_name ZSCAN25; p_id P2537; transcript_id NM_145115.2; tss_id TSS60430;	0.138952	-0.184335	0.00662044
AP1AR	gene_id AP1AR; gene_name AP1AR; p_id P39960; transcript_id XM_005263116.1; tss_id TSS27545;	0.139087	-0.123046	0.00663792
SH2D2A	gene_id SH2D2A; gene_name SH2D2A; p_id P51835; transcript_id NM_001161442.1; tss_id TSS26919;	0.139156	0.486024	0.00665224
FANCD2	gene_id FANCD2; gene_name FANCD2; p_id P53007; transcript_id XM_006713022.1; tss_id TSS474;	0.13918	-0.110054	0.00666446
PIGN	gene_id PIGN; gene_name PIGN; p_id P51297; transcript_id NM_012327.5; tss_id TSS52141;	0.139221	0.11805	0.00667748
FAM83A	gene_id FAM83A; gene_name FAM83A; p_id P39101; transcript_id NM_032899.5; tss_id TSS1532;	0.139574	0.254683	0.006713
PRSS12	gene_id PRSS12; gene_name PRSS12; p_id P1687; transcript_id NM_003619.3; tss_id TSS33587;	0.139574	-0.205811	0.00671658
TBC1D31	gene_id TBC1D31; gene_name TBC1D31; p_id P26364; transcript_id NM_001145088.1; tss_id TSS40128;	0.139715	-0.11291	0.00673446
VSIG1	gene_id VSIG1; gene_name VSIG1; p_id P41396; transcript_id NM_182607.4; tss_id TSS33852;	0.140483	-0.486109	0.00678886
CES2	gene_id CES2; gene_name CES2; p_id P25138; transcript_id NM_198061.2; tss_id TSS48424;	0.140483	-0.192595	0.00679899
SCMH1	gene_id SCMH1; gene_name SCMH1; p_id P29731; transcript_id NM_001172222.1; tss_id TSS10985;	0.140483	-0.210051	0.00680496
FAM72D	gene_id FAM72D; gene_name FAM72D; p_id P52896; transcript_id NM_207418.2; tss_id TSS25536;	0.14098	0.263907	0.00684021
THAP2	gene_id THAP2; gene_name THAP2; p_id P39754; transcript_id NM_031435.3; tss_id TSS56139;	0.141101	0.271979	0.00686435
JAG1	gene_id JAG1; gene_name JAG1; p_id P26293; transcript_id NM_000214.2; tss_id TSS57439;	0.141101	0.166335	0.0068685
CNOT6L	gene_id CNOT6L; gene_name CNOT6L; p_id P55255; transcript_id NM_144571.2; tss_id TSS46114;	0.142011	-0.175408	0.00692959
CNN3	gene_id CNN3; gene_name CNN3; p_id P18524; transcript_id NM_001286055.1; tss_id TSS26364;	0.142011	0.139491	0.00694617
NAA35	gene_id NAA35; gene_name NAA35; p_id P20089; transcript_id NM_024635.3; tss_id TSS8319;	0.142011	-0.114215	0.00695164
PEX3	gene_id PEX3; gene_name PEX3; p_id P51414; transcript_id NM_003630.2; tss_id TSS38463;	0.142011	-0.140274	0.00695789
C3orf33	gene_id C3orf33; gene_name C3orf33; p_id P48970; transcript_id NM_173657.1; tss_id TSS28569;	0.142441	-0.274273	0.00699651
SLC30A1	gene_id SLC30A1; gene_name SLC30A1; p_id P8027; transcript_id NM_021194.2; tss_id TSS51884;	0.142441	0.125521	0.00700399
STARD8	gene_id STARD8; gene_name STARD8; p_id P9725; transcript_id NM_014725.4; tss_id TSS60529;	0.142441	-0.465797	0.00702511
NSDHL	gene_id NSDHL; gene_name NSDHL; p_id P24733; transcript_id NM_015922.2; tss_id TSS37021;	0.142441	0.143664	0.00703398
LINC00963	gene_id LINC00963; gene_name LINC00963; transcript_id rna41818; tss_id TSS63155;	0.142441	-0.211929	0.00703966
LINC00116	gene_id LINC00116; gene_name LINC00116; transcript_id rna11572; tss_id TSS28238;	0.142441	0.235095	0.00704684
HIST2H2AA3	gene_id HIST2H2AA3; gene_name HIST2H2AA3; p_id P51760; transcript_id NM_003516.2; tss_id TSS49675;	0.143068	0.700233	0.00708922
STT3B	gene_id STT3B; gene_name STT3B; p_id P161; transcript_id XM_006713017.1; tss_id TSS7027;	0.145109	0.0811746	0.00721169
LUC7L	gene_id LUC7L; gene_name LUC7L; p_id P56101; transcript_id XM_005255428.1; tss_id TSS23922;	0.145109	0.168383	0.0072134
ANXA6	gene_id ANXA6; gene_name ANXA6; p_id P40565; transcript_id NM_001193544.1; tss_id TSS39323;	0.146814	0.290664	0.00730982
SERF1B	gene_id SERF1B; gene_name SERF1B; p_id P13072; transcript_id NM_001178087.1; tss_id TSS28793;	0.147214	-1.72389	0.00734139
WDR90	gene_id WDR90; gene_name WDR90; transcript_id rna63352; tss_id TSS6650;	0.147645	-0.319966	0.00739448
SNX7	gene_id SNX7; gene_name SNX7; p_id P1150; transcript_id XM_006710677.1; tss_id TSS10915;	0.147645	0.127615	0.00740137
EPG5	gene_id EPG5; gene_name EPG5; p_id P48339; transcript_id XM_006722516.1; tss_id TSS54218;	0.147645	0.197705	0.00741193
KIAA1328	gene_id KIAA1328; gene_name KIAA1328; p_id P60; transcript_id XM_005258319.2; tss_id TSS20348;	0.147645	-0.360366	0.00742493
PNMAL1	gene_id PNMAL1; gene_name PNMAL1; p_id P36228; transcript_id NM_001103149.1; tss_id TSS25115;	0.147645	-0.213565	0.00743289
APOPT1	gene_id APOPT1; gene_name APOPT1; p_id P27598; transcript_id NM_032374.3; tss_id TSS54505;	0.147645	0.141201	0.00743324
MPZL3	gene_id MPZL3; gene_name MPZL3; p_id P4130; transcript_id NM_198275.2; tss_id TSS46417;	0.148896	-0.160604	0.00750806
MIPEP	gene_id MIPEP; gene_name MIPEP; p_id P15451; transcript_id NM_005932.3; tss_id TSS6937;	0.149053	-0.112917	0.0075278
INVS	gene_id INVS; gene_name INVS; p_id P24845; transcript_id XM_005251923.2; tss_id TSS15869;	0.149397	0.177497	0.00757395
CNPY4	gene_id CNPY4; gene_name CNPY4; p_id P26614; transcript_id NM_152755.1; tss_id TSS51194;	0.149397	0.284152	0.00758743
C8orf33	gene_id C8orf33; gene_name C8orf33; p_id P14934; transcript_id NM_023080.2; tss_id TSS3901;	0.149397	-0.103073	0.00759225
DPH6	gene_id DPH6; gene_name DPH6; p_id P22243; transcript_id XM_005254751.2; tss_id TSS53567;	0.149397	-0.198771	0.00759262
CTSD	gene_id CTSD; gene_name CTSD; p_id P7533; transcript_id NM_001909.4; tss_id TSS39862;	0.149425	-0.207173	0.00760591
VPS8	gene_id VPS8; gene_name VPS8; p_id P14860; transcript_id XM_005247253.2; tss_id TSS47207;	0.150365	0.126321	0.0076657
LOC102724550	gene_id LOC102724550; gene_name LOC102724550; transcript_id rna19403; tss_id TSS8388;	0.151519	0.616226	0.00773659
LOC100507599	gene_id LOC100507599; gene_name LOC100507599; transcript_id rna82577; tss_id TSS10886;	0.152015	-0.395337	0.0077844
CALML4	gene_id CALML4; gene_name CALML4; transcript_id rna61957; tss_id TSS2569;	0.152015	-0.272608	0.00778602
ELL2	gene_id ELL2; gene_name ELL2; p_id P53799; transcript_id XM_006714575.1; tss_id TSS48340;	0.152149	0.155066	0.00780497
ANKRD13C	gene_id ANKRD13C; gene_name ANKRD13C; p_id P49779; transcript_id NM_030816.4; tss_id TSS7278;	0.152206	-0.134652	0.00782016
FLOT1	gene_id FLOT1; gene_name FLOT1; p_id P58877; transcript_id NM_005803.2; tss_id TSS63353;	0.152206	0.24227	0.00783207
CARS2	gene_id CARS2; gene_name CARS2; p_id P6016; transcript_id NM_024537.2; tss_id TSS16589;	0.152292	0.166303	0.00785896
TMEM194B	gene_id TMEM194B; gene_name TMEM194B; p_id P17678; transcript_id NM_001142645.1; tss_id TSS19286;	0.152292	0.176649	0.00787058
F2RL1	gene_id F2RL1; gene_name F2RL1; p_id P41954; transcript_id NM_005242.4; tss_id TSS25971;	0.152292	-0.13801	0.00788256
SYTL3	gene_id SYTL3; gene_name SYTL3; p_id P46875; transcript_id XM_005267214.2; tss_id TSS48413;	0.152292	0.40113	0.00788491
SMS	gene_id SMS; gene_name SMS; p_id P3734; transcript_id NM_001258423.1; tss_id TSS60565;	0.15381	0.0972517	0.0079757
LDB1	gene_id LDB1; gene_name LDB1; p_id P16523; transcript_id XM_005270262.1; tss_id TSS40767;	0.154247	-0.224751	0.00801062
MEAF6	gene_id MEAF6; gene_name MEAF6; p_id P36664; transcript_id NM_001270876.1; tss_id TSS10836;	0.154553	0.140129	0.00804212
ATP8A1	gene_id ATP8A1; gene_name ATP8A1; p_id P29539; transcript_id XM_006713989.1; tss_id TSS11584;	0.154553	-0.59456	0.00805846
AP2B1	gene_id AP2B1; gene_name AP2B1; p_id P28671; transcript_id XM_005257941.1; tss_id TSS33771;	0.154553	-0.100793	0.00806333
CNTNAP3	gene_id CNTNAP3; gene_name CNTNAP3; p_id P1765; transcript_id XM_005251585.2; tss_id TSS8036;	0.154925	-0.379945	0.00810451
TFPI	gene_id TFPI; gene_name TFPI; p_id P11998; transcript_id NM_006287.4; tss_id TSS41989;	0.154925	-0.157186	0.00810734
KTN1-AS1	gene_id KTN1-AS1; gene_name KTN1-AS1; transcript_id rna58474; tss_id TSS25583;	0.155383	-0.63628	0.00814363
FBXO4	gene_id FBXO4; gene_name FBXO4; p_id P52975; transcript_id XM_005248287.2; tss_id TSS30740;	0.155846	-0.181733	0.00818026
PVRL1	gene_id PVRL1; gene_name PVRL1; p_id P49384; transcript_id NM_203285.1; tss_id TSS61760;	0.156729	-0.379231	0.00826191
PMFBP1	gene_id PMFBP1; gene_name PMFBP1; transcript_id rna66095; tss_id TSS58982;	0.156729	-0.617293	0.00827396
DOK7	gene_id DOK7; gene_name DOK7; p_id P27569; transcript_id NM_173660.4; tss_id TSS30698;	0.156729	-0.542965	0.00830101
TBC1D8	gene_id TBC1D8; gene_name TBC1D8; p_id P40188; transcript_id XM_005263862.1; tss_id TSS22636;	0.156729	-0.149596	0.00831259
GFM1	gene_id GFM1; gene_name GFM1; p_id P32506; transcript_id XM_006713795.1; tss_id TSS58105;	0.156729	-0.111528	0.0083142
DDIT4	gene_id DDIT4; gene_name DDIT4; p_id P13889; transcript_id NM_019058.2; tss_id TSS35219;	0.156729	-0.137017	0.00832885
PLAU	gene_id PLAU; gene_name PLAU; p_id P32424; transcript_id NM_002658.3; tss_id TSS2630;	0.156729	0.2979	0.00833051
NRP2	gene_id NRP2; gene_name NRP2; p_id P43079; transcript_id XM_005246933.2; tss_id TSS46821;	0.156729	-0.222679	0.00834884
FAM83B	gene_id FAM83B; gene_name FAM83B; p_id P15916; transcript_id XM_006715022.1; tss_id TSS41660;	0.156729	-0.31744	0.00835832
MYOT	gene_id MYOT; gene_name MYOT; p_id P40440; transcript_id XM_005272129.1; tss_id TSS21252;	0.156729	0.640623	0.00836278
JRK	gene_id JRK; gene_name JRK; p_id P22903; transcript_id NM_001279352.1; tss_id TSS53237;	0.156729	-0.239389	0.00836353
PRMT3	gene_id PRMT3; gene_name PRMT3; p_id P24926; transcript_id NM_001145167.1; tss_id TSS38812;	0.157475	-0.142647	0.00844326
GPR1	gene_id GPR1; gene_name GPR1; p_id P15124; transcript_id NM_001261454.1; tss_id TSS13058;	0.157475	0.311091	0.00844349
ALOX5AP	gene_id ALOX5AP; gene_name ALOX5AP; p_id P26638; transcript_id NM_001204406.1; tss_id TSS39487;	0.157475	0.71655	0.00845236
SDR39U1	gene_id SDR39U1; gene_name SDR39U1; p_id P58372; transcript_id XM_006720207.1; tss_id TSS32513;	0.157475	-0.205133	0.00845338
AOX1	gene_id AOX1; gene_name AOX1; p_id P44738; transcript_id NM_001159.3; tss_id TSS55367;	0.157499	0.167304	0.00846715
ANXA2P2	gene_id ANXA2P2; gene_name ANXA2P2; transcript_id rna39364; tss_id TSS16144;	0.159858	0.252711	0.00860668
BRMS1L	gene_id BRMS1L; gene_name BRMS1L; p_id P47993; transcript_id XM_005268128.1; tss_id TSS60506;	0.159881	-0.136227	0.00862061
ERP44	gene_id ERP44; gene_name ERP44; p_id P50269; transcript_id NM_015051.1; tss_id TSS49246;	0.160177	0.122054	0.00865617
ATP5S	gene_id ATP5S; gene_name ATP5S; p_id P26862; transcript_id XM_005267538.2; tss_id TSS50042;	0.160177	-0.339374	0.00867235
NUDCD1	gene_id NUDCD1; gene_name NUDCD1; p_id P40674; transcript_id NM_032869.3; tss_id TSS36504;	0.160177	0.105691	0.00867895
KCTD3	gene_id KCTD3; gene_name KCTD3; p_id P529; transcript_id XM_005273158.1; tss_id TSS10356;	0.160177	-0.0838064	0.00868741
EPCAM	gene_id EPCAM; gene_name EPCAM; p_id P13609; transcript_id NM_002354.2; tss_id TSS56551;	0.160329	-0.476528	0.00871422
EPPK1	gene_id EPPK1; gene_name EPPK1; p_id P53610; transcript_id NM_031308.3; tss_id TSS39601;	0.160329	-0.504773	0.00872115
GNPTAB	gene_id GNPTAB; gene_name GNPTAB; p_id P26671; transcript_id NM_024312.4; tss_id TSS50530;	0.161527	0.100668	0.00879916
ADCK3	gene_id ADCK3; gene_name ADCK3; p_id P7679; transcript_id XM_005273202.2; tss_id TSS696;	0.161618	-0.141883	0.00881695
SKA2	gene_id SKA2; gene_name SKA2; p_id P44217; transcript_id NM_001100595.1; tss_id TSS55837;	0.161708	-0.104149	0.00883468
PTGES	gene_id PTGES; gene_name PTGES; p_id P23313; transcript_id NM_004878.4; tss_id TSS12484;	0.162027	-0.170773	0.00886499
MYB	gene_id MYB; gene_name MYB; p_id P38773; transcript_id NM_001161660.1; tss_id TSS30752;	0.162381	-0.526024	0.00889721
CHRNB1	gene_id CHRNB1; gene_name CHRNB1; p_id P7559; transcript_id NM_000747.2; tss_id TSS42003;	0.162515	-0.430192	0.00891746
MESDC2	gene_id MESDC2; gene_name MESDC2; p_id P4301; transcript_id NM_015154.1; tss_id TSS12714;	0.162848	0.0953221	0.00894869
CCDC138	gene_id CCDC138; gene_name CCDC138; p_id P5256; transcript_id XM_005263894.1; tss_id TSS46257;	0.163481	-0.124925	0.00899885
TMEM260	gene_id TMEM260; gene_name TMEM260; p_id P44376; transcript_id XM_006720175.1; tss_id TSS34613;	0.163481	0.183304	0.00900942
OPN3	gene_id OPN3; gene_name OPN3; p_id P12377; transcript_id NM_014322.2; tss_id TSS41277;	0.163546	0.177697	0.00902598
CXorf57	gene_id CXorf57; gene_name CXorf57; p_id P14900; transcript_id NM_001184782.1; tss_id TSS34700;	0.16377	-0.173715	0.00906816
ZBTB49	gene_id ZBTB49; gene_name ZBTB49; p_id P17686; transcript_id NM_145291.3; tss_id TSS20374;	0.16377	-0.299537	0.00906869
SIRT5	gene_id SIRT5; gene_name SIRT5; p_id P27718; transcript_id XM_005248968.2; tss_id TSS40601;	0.16377	-0.189219	0.0090854
QDPR	gene_id QDPR; gene_name QDPR; p_id P39760; transcript_id NM_000320.2; tss_id TSS44239;	0.16377	0.206856	0.00909036
BCCIP	gene_id BCCIP; gene_name BCCIP; p_id P50567; transcript_id NM_078469.2; tss_id TSS20918;	0.164267	0.105276	0.00913101
ACER3	gene_id ACER3; gene_name ACER3; p_id P10062; transcript_id NM_018367.5; tss_id TSS29338;	0.164328	-0.129402	0.00915929
VEGFC	gene_id VEGFC; gene_name VEGFC; p_id P6052; transcript_id NM_005429.3; tss_id TSS2976;	0.164328	0.196877	0.00916049
ACAA1	gene_id ACAA1; gene_name ACAA1; p_id P57791; transcript_id NM_001130410.1; tss_id TSS33740;	0.164947	0.161068	0.00920813
ERGIC2	gene_id ERGIC2; gene_name ERGIC2; p_id P20509; transcript_id NM_016570.2; tss_id TSS35252;	0.165748	0.11939	0.00926751
STX4	gene_id STX4; gene_name STX4; p_id P2498; transcript_id NM_001272096.1; tss_id TSS208;	0.165748	0.174755	0.00927914
ZFYVE20	gene_id ZFYVE20; gene_name ZFYVE20; transcript_id rna15393; tss_id TSS56392;	0.165791	-0.117892	0.00929773
USP31	gene_id USP31; gene_name USP31; p_id P40936; transcript_id XM_005255450.2; tss_id TSS35862;	0.165791	0.138793	0.00930787
ACAD8	gene_id ACAD8; gene_name ACAD8; p_id P50581; transcript_id XM_005271505.1; tss_id TSS7885;	0.166282	-0.198909	0.0093544
C19orf70	gene_id C19orf70; gene_name C19orf70; p_id P24766; transcript_id NM_205767.1; tss_id TSS51218;	0.166282	0.176695	0.00936187
NKRF	gene_id NKRF; gene_name NKRF; p_id P1167; transcript_id XM_005262443.2; tss_id TSS40353;	0.166348	-0.154511	0.00938877
DUS4L	gene_id DUS4L; gene_name DUS4L; transcript_id rna34421; tss_id TSS13709;	0.166348	-0.184995	0.00940435
MCM8	gene_id MCM8; gene_name MCM8; p_id P18624; transcript_id NM_001281522.1; tss_id TSS56205;	0.166348	0.144933	0.00940519
ATRIP	gene_id ATRIP; gene_name ATRIP; p_id P3025; transcript_id NM_001271022.1; tss_id TSS38981;	0.167728	-0.18637	0.00949656
PEX16	gene_id PEX16; gene_name PEX16; p_id P8205; transcript_id NM_057174.2; tss_id TSS18229;	0.167855	-0.231421	0.00951707
PHF14	gene_id PHF14; gene_name PHF14; p_id P24330; transcript_id NM_014660.3; tss_id TSS33054;	0.168114	-0.119729	0.00954865
ZNHIT3	gene_id ZNHIT3; gene_name ZNHIT3; p_id P27074; transcript_id NM_004773.3; tss_id TSS466;	0.168114	-0.10753	0.00956792
GGCX	gene_id GGCX; gene_name GGCX; p_id P35542; transcript_id NM_001142269.2; tss_id TSS38408;	0.168114	0.13118	0.00959561
GGA2	gene_id GGA2; gene_name GGA2; transcript_id rna64544; tss_id TSS37828;	0.168114	-0.0989239	0.00961608
STEAP1	gene_id STEAP1; gene_name STEAP1; p_id P5684; transcript_id NM_012449.2; tss_id TSS20021;	0.168114	0.189095	0.00961621
STXBP5	gene_id STXBP5; gene_name STXBP5; p_id P58465; transcript_id NM_139244.4; tss_id TSS61926;	0.168114	0.124512	0.00961967
ACSL3	gene_id ACSL3; gene_name ACSL3; p_id P893; transcript_id NM_004457.3; tss_id TSS60431;	0.168114	0.111303	0.00962522
TRADD	gene_id TRADD; gene_name TRADD; p_id P17393; transcript_id NM_003789.3; tss_id TSS20205;	0.168182	0.300812	0.00964245
FAN1	gene_id FAN1; gene_name FAN1; p_id P514; transcript_id XM_005254233.2; tss_id TSS44493;	0.168192	0.139488	0.00965972
NIPAL1	gene_id NIPAL1; gene_name NIPAL1; p_id P49922; transcript_id NM_207330.1; tss_id TSS3011;	0.168192	-0.187619	0.00967613
LMNB1	gene_id LMNB1; gene_name LMNB1; p_id P42965; transcript_id NM_005573.3; tss_id TSS42397;	0.168192	-0.110243	0.00968622
EPHA1	gene_id EPHA1; gene_name EPHA1; transcript_id rna35244; tss_id TSS2079;	0.168192	-0.475313	0.00969643
SSX2IP	gene_id SSX2IP; gene_name SSX2IP; p_id P5084; transcript_id NM_014021.3; tss_id TSS53010;	0.168305	-0.124304	0.00971636
GNL2	gene_id GNL2; gene_name GNL2; p_id P23936; transcript_id NM_013285.2; tss_id TSS24614;	0.168502	-0.138043	0.00975216
DNAJB1	gene_id DNAJB1; gene_name DNAJB1; p_id P3060; transcript_id XM_006722735.1; tss_id TSS8987;	0.168502	0.171692	0.00975446
CBR4	gene_id CBR4; gene_name CBR4; p_id P53616; transcript_id XM_005263315.1; tss_id TSS31308;	0.168549	-0.141684	0.00978167
DLK2	gene_id DLK2; gene_name DLK2; p_id P589; transcript_id NM_023932.3; tss_id TSS15349;	0.168549	-0.351379	0.00978394
FSTL1	gene_id FSTL1; gene_name FSTL1; p_id P51673; transcript_id NM_007085.4; tss_id TSS21750;	0.168894	0.205808	0.0098266
VRK1	gene_id VRK1; gene_name VRK1; p_id P25558; transcript_id NM_003384.2; tss_id TSS44137;	0.168894	-0.123015	0.00983082
LRP11	gene_id LRP11; gene_name LRP11; p_id P37053; transcript_id XM_006715584.1; tss_id TSS9960;	0.16894	0.100859	0.00984687
MYO19	gene_id MYO19; gene_name MYO19; p_id P26187; transcript_id XM_006722109.1; tss_id TSS29940;	0.168941	-0.131385	0.00986036
STAT3	gene_id STAT3; gene_name STAT3; p_id P46078; transcript_id XM_005257618.1; tss_id TSS7638;	0.169439	0.125148	0.00990289
HMOX1	gene_id HMOX1; gene_name HMOX1; p_id P55566; transcript_id NM_002133.2; tss_id TSS13648;	0.170364	0.474171	0.00998231
CDH4	gene_id CDH4; gene_name CDH4; p_id P23618; transcript_id NM_001794.3; tss_id TSS57457;	0.170364	-0.312412	0.00998401
HDAC6	gene_id HDAC6; gene_name HDAC6; p_id P18606; transcript_id XM_005272564.1; tss_id TSS6262;	0.171605	-0.178149	0.0100704
SSR4	gene_id SSR4; gene_name SSR4; p_id P54483; transcript_id NM_001204527.1; tss_id TSS16192;	0.171819	0.141994	0.0100966
SUGT1	gene_id SUGT1; gene_name SUGT1; p_id P38865; transcript_id NM_006704.3; tss_id TSS54408;	0.172246	0.107975	0.0101394
ZEB2	gene_id ZEB2; gene_name ZEB2; p_id P16240; transcript_id NM_001171653.1; tss_id TSS20645;	0.172246	0.216709	0.0101571
C5orf54	gene_id C5orf54; gene_name C5orf54; p_id P46706; transcript_id NM_022090.3; tss_id TSS40166;	0.172246	0.24068	0.0101627
THRA	gene_id THRA; gene_name THRA; p_id P25610; transcript_id NM_001190919.1; tss_id TSS38533;	0.172507	-0.4632	0.010221
CDRT1	gene_id CDRT1; gene_name CDRT1; p_id P20927; transcript_id NM_001282540.1; tss_id TSS48225;	0.172507	0.348734	0.0102218
PPM1M	gene_id PPM1M; gene_name PPM1M; p_id P19706; transcript_id XM_005264879.1; tss_id TSS33216;	0.172507	0.370698	0.0102277
CHMP4A	gene_id CHMP4A; gene_name CHMP4A; p_id P12488; transcript_id NM_014169.3; tss_id TSS31730;	0.172507	0.190202	0.0102329
AHSA1	gene_id AHSA1; gene_name AHSA1; p_id P53063; transcript_id NM_012111.2; tss_id TSS11316;	0.172998	0.139849	0.0102757
NFKB2	gene_id NFKB2; gene_name NFKB2; p_id P46295; transcript_id XM_005269861.2; tss_id TSS19403;	0.173686	0.347461	0.010345
LINC00969	gene_id LINC00969; gene_name LINC00969; transcript_id rna19884; tss_id TSS54743;	0.173686	-0.529511	0.01037
DOCK11	gene_id DOCK11; gene_name DOCK11; p_id P21852; transcript_id NM_144658.3; tss_id TSS39076;	0.173686	-0.225818	0.0103916
CNTROB	gene_id CNTROB; gene_name CNTROB; p_id P52590; transcript_id NM_001037144.5; tss_id TSS50692;	0.173686	-0.195066	0.010398
LOC101928281	gene_id LOC101928281; gene_name LOC101928281; transcript_id rna27544; tss_id TSS40466;	0.173686	0.210004	0.0104005
IFI16	gene_id IFI16; gene_name IFI16; p_id P55323; transcript_id XM_005245127.2; tss_id TSS25558;	0.173686	-0.126363	0.0104364
GALNT3	gene_id GALNT3; gene_name GALNT3; p_id P42054; transcript_id NM_004482.3; tss_id TSS40099;	0.173686	-0.119423	0.0104381
RBBP4	gene_id RBBP4; gene_name RBBP4; p_id P43636; transcript_id NM_005610.2; tss_id TSS41623;	0.173686	-0.126471	0.0104386
BDKRB1	gene_id BDKRB1; gene_name BDKRB1; p_id P28784; transcript_id NM_000710.3; tss_id TSS16562;	0.173686	0.379397	0.0104407
CHEK1	gene_id CHEK1; gene_name CHEK1; p_id P55365; transcript_id NM_001114121.2; tss_id TSS41975;	0.174704	-0.0891454	0.0105158
GDPD3	gene_id GDPD3; gene_name GDPD3; p_id P16516; transcript_id NM_024307.2; tss_id TSS45310;	0.174743	0.35051	0.0105321
MAN1A1	gene_id MAN1A1; gene_name MAN1A1; p_id P55558; transcript_id NM_005907.3; tss_id TSS42530;	0.175808	0.202726	0.0106231
PROSC	gene_id PROSC; gene_name PROSC; p_id P8227; transcript_id XM_005273395.1; tss_id TSS19705;	0.175808	0.129889	0.0106365
ITPR2	gene_id ITPR2; gene_name ITPR2; p_id P20082; transcript_id NM_002223.2; tss_id TSS46947;	0.175808	0.107821	0.0106381
ITGA3	gene_id ITGA3; gene_name ITGA3; p_id P54431; transcript_id NM_002204.2; tss_id TSS9729;	0.175951	-0.213688	0.0106607
REXO2	gene_id REXO2; gene_name REXO2; p_id P42538; transcript_id NM_015523.3; tss_id TSS15000;	0.176386	0.109991	0.0107011
UBFD1	gene_id UBFD1; gene_name UBFD1; p_id P3806; transcript_id XM_006721064.1; tss_id TSS37972;	0.176493	0.153971	0.0107216
AP1S2	gene_id AP1S2; gene_name AP1S2; transcript_id rna84308; tss_id TSS13936;	0.176595	0.172855	0.0107418
FAM169A	gene_id FAM169A; gene_name FAM169A; transcript_id rna24686; tss_id TSS28606;	0.176802	-0.13483	0.0107848
SERPINH1	gene_id SERPINH1; gene_name SERPINH1; p_id P12134; transcript_id NM_001207014.1; tss_id TSS3270;	0.176802	0.127592	0.0107858
SERINC2	gene_id SERINC2; gene_name SERINC2; p_id P44314; transcript_id NM_001199038.1; tss_id TSS30995;	0.176802	-0.355061	0.0107966
PHKB	gene_id PHKB; gene_name PHKB; p_id P40880; transcript_id XM_005255984.2; tss_id TSS46606;	0.176825	0.110295	0.010812
MFSD2A	gene_id MFSD2A; gene_name MFSD2A; p_id P40103; transcript_id NM_001287808.1; tss_id TSS49307;	0.17702	-0.18948	0.0108435
SWT1	gene_id SWT1; gene_name SWT1; p_id P17784; transcript_id XM_006711392.1; tss_id TSS13973;	0.17702	0.1938	0.010852
CYFIP2	gene_id CYFIP2; gene_name CYFIP2; p_id P15448; transcript_id NM_001037333.1; tss_id TSS859;	0.1772	-0.351684	0.010885
C14orf93	gene_id C14orf93; gene_name C14orf93; p_id P25880; transcript_id NM_001282970.1; tss_id TSS24889;	0.1772	-0.249362	0.010896
MYO1C	gene_id MYO1C; gene_name MYO1C; p_id P24477; transcript_id NM_033375.4; tss_id TSS34199;	0.1772	0.201661	0.0109068
KIAA0040	gene_id KIAA0040; gene_name KIAA0040; p_id P59265; transcript_id NM_001162893.1; tss_id TSS58271;	0.1772	-0.159777	0.0109194
PDSS1	gene_id PDSS1; gene_name PDSS1; transcript_id rna43175; tss_id TSS17559;	0.178344	-0.129221	0.011004
ALDH18A1	gene_id ALDH18A1; gene_name ALDH18A1; p_id P10725; transcript_id NM_001017423.1; tss_id TSS1149;	0.17853	-0.0906689	0.0110591
MIA3	gene_id MIA3; gene_name MIA3; p_id P40164; transcript_id XM_005273121.2; tss_id TSS32361;	0.17853	-0.106951	0.0110798
CYB5A	gene_id CYB5A; gene_name CYB5A; p_id P48599; transcript_id NM_148923.3; tss_id TSS52062;	0.17853	0.154225	0.0110876
KIF22	gene_id KIF22; gene_name KIF22; transcript_id rna64834; tss_id TSS39882;	0.17853	-0.123595	0.0111025
GNPDA1	gene_id GNPDA1; gene_name GNPDA1; p_id P33808; transcript_id NM_005471.4; tss_id TSS34599;	0.17853	-0.113648	0.0111106
CPQ	gene_id CPQ; gene_name CPQ; p_id P50085; transcript_id NM_016134.3; tss_id TSS57978;	0.17853	0.288829	0.0111135
CEP152	gene_id CEP152; gene_name CEP152; p_id P19183; transcript_id XM_006720437.1; tss_id TSS29217;	0.17853	-0.143058	0.0111147
IRX3	gene_id IRX3; gene_name IRX3; p_id P9431; transcript_id NM_024336.2; tss_id TSS31648;	0.178534	-0.393283	0.0111372
PA2G4	gene_id PA2G4; gene_name PA2G4; p_id P23815; transcript_id NM_006191.2; tss_id TSS53654;	0.178534	-0.129164	0.0111433
NTF4	gene_id NTF4; gene_name NTF4; p_id P30879; transcript_id XM_006723232.1; tss_id TSS6632;	0.178616	-0.648558	0.0111677
ASMTL	gene_id ASMTL; gene_name ASMTL; p_id P10687; transcript_id NM_001173474.1; tss_id TSS28689;	0.178616	-0.188606	0.011189
RTCA	gene_id RTCA; gene_name RTCA; p_id P50622; transcript_id NM_001130841.1; tss_id TSS14386;	0.178616	0.115136	0.0112025
SMARCD2	gene_id SMARCD2; gene_name SMARCD2; p_id P59243; transcript_id XM_005257604.2; tss_id TSS53223;	0.178616	-0.139354	0.0112052
RPF2	gene_id RPF2; gene_name RPF2; p_id P14500; transcript_id NM_032194.2; tss_id TSS42930;	0.178707	0.114966	0.0112251
SERF2	gene_id SERF2; gene_name SERF2; p_id P26860; transcript_id NM_001199877.1; tss_id TSS41307;	0.178845	0.214925	0.0112479
TMLHE	gene_id TMLHE; gene_name TMLHE; p_id P11440; transcript_id NM_018196.3; tss_id TSS17879;	0.179297	0.206189	0.0112906
FLJ25917	gene_id FLJ25917; gene_name FLJ25917; transcript_id rna84719; tss_id TSS43395;	0.180216	-0.825906	0.0113628
STX18-AS1	gene_id STX18-AS1; gene_name STX18-AS1; transcript_id rna20374; tss_id TSS41223;	0.180468	-0.520074	0.011393
NGRN	gene_id NGRN; gene_name NGRN; p_id P44780; transcript_id NM_001033088.1; tss_id TSS52536;	0.180948	0.106038	0.0114377
FTSJ1	gene_id FTSJ1; gene_name FTSJ1; p_id P14953; transcript_id NM_001282157.1; tss_id TSS8104;	0.181293	-0.182627	0.0114739
TMEM50A	gene_id TMEM50A; gene_name TMEM50A; p_id P41011; transcript_id NM_014313.3; tss_id TSS63020;	0.181538	0.141866	0.0115038
GRAMD4	gene_id GRAMD4; gene_name GRAMD4; p_id P15165; transcript_id XM_006724169.1; tss_id TSS40246;	0.182219	-0.264823	0.0115614
SPINT2	gene_id SPINT2; gene_name SPINT2; p_id P22529; transcript_id NM_001166103.1; tss_id TSS30481;	0.184768	-0.1349	0.0117378
LOC100294145	gene_id LOC100294145; gene_name LOC100294145; transcript_id rna28679; tss_id TSS55238;	0.184804	-0.180065	0.0117548
KLHL13	gene_id KLHL13; gene_name KLHL13; p_id P35831; transcript_id NM_033495.3; tss_id TSS54027;	0.184923	-0.194448	0.011777
C19orf24	gene_id C19orf24; gene_name C19orf24; p_id P49597; transcript_id NM_017914.3; tss_id TSS63419;	0.185298	0.241119	0.0118317
SNORD13	gene_id SNORD13; gene_name SNORD13; transcript_id rna36641; tss_id TSS43167;	0.185298	0.404443	0.0118324
SCG2	gene_id SCG2; gene_name SCG2; p_id P53463; transcript_id NM_003469.4; tss_id TSS23022;	0.185298	-0.392142	0.0118553
ACAD11	gene_id ACAD11; gene_name ACAD11; p_id P21656; transcript_id NM_032169.4; tss_id TSS39563;	0.185298	0.466188	0.0118647
PDXK	gene_id PDXK; gene_name PDXK; p_id P33706; transcript_id NM_003681.4; tss_id TSS3632;	0.185298	0.131772	0.0118891
S1PR1	gene_id S1PR1; gene_name S1PR1; p_id P133; transcript_id NM_001400.4; tss_id TSS43319;	0.185298	0.272978	0.0118892
CRIP2	gene_id CRIP2; gene_name CRIP2; transcript_id rna60255; tss_id TSS32444;	0.186436	0.240844	0.0119886
HSP90B2P	gene_id HSP90B2P; gene_name HSP90B2P; transcript_id rna63101; tss_id TSS21480;	0.186436	0.354724	0.0119919
[truncated: 849 more rows]

## Sheet: Table 5
Table 5	SUN1L KDEL 20 h SMG vs 1G, P≤0.05
[truncated: 2,823 more rows]

## Sheet: Table 6
Table 6	LINC dependent genes after 20 h in SMG
[truncated: 850 more rows]

[truncated: 4 more sheets: Table 7, Table 8, Table 9, Table 10]
